# Supplementary material for: The use of taxon-specific reference databases compromises metagenomic classification
Source: BMC Genomics. 2020 Feb 27;21:184. doi: 10.1186/s12864-020-6592-2 (PMC7045516; doi:10.1186/s12864-020-6592-2)
Supplement: Supplementary file 1 — Additional file 1. Genomes of amphibians and reptiles used to construct the herpetofaunal reference database. [file 12864_2020_6592_MOESM1_ESM.xlsx]

## Sheet: Herps Genomes
Additional file 1. Genomes of amphibians and reptiles used to construct the herpetofaunal reference database.
Species	Organism Groups	BioSample	BioProject	Assembly	Size(Mb)	Release Date
Ambystoma mexicanum	Eukaryota;Animals;Amphibians	SAMN03256323	PRJNA269757	GCA_001455525.1	353.835	2015-11-25T00:00:00Z
Anolis carolinensis	Eukaryota;Animals;Reptiles	SAMN02981230	PRJNA18787	GCA_000090745.2	1799.14	2007-02-15T00:00:00Z
Chelonia mydas	Eukaryota;Animals;Reptiles	SAMN02981410	PRJNA234097	GCA_000344595.1	2208.41	2013-03-01T00:00:00Z
Chelonoidis abingdonii	Eukaryota;Animals;Reptiles	SAMN07840320	PRJNA416050	GCA_003597395.1	2300.75	2018-09-25T00:00:00Z
Crocodylus porosus	Eukaryota;Animals;Reptiles	SAMN03102602	PRJNA357059	GCA_000768395.1	2120.57	2014-10-17T00:00:00Z
Crotalus horridus	Eukaryota;Animals;Reptiles	SAMN01815951	PRJNA181087	GCA_001625485.1	1520.33	2016-04-21T00:00:00Z
Cuora mccordi	Eukaryota;Animals;Reptiles	SAMN10392581	PRJNA491715	GCA_003846335.1	2390.37	2018-11-28T00:00:00Z
Dermochelys coriacea	Eukaryota;Animals;Reptiles	SAMN11567340	PRJNA528992	GCA_006547105.1	2154.17	2019-07-01T00:00:00Z
Gekko japonicus	Eukaryota;Animals;Reptiles	SAMN04157958	PRJNA308133	GCA_001447785.1	2490.27	2015-11-24T00:00:00Z
Laticauda laticaudata	Eukaryota;Animals;Reptiles	SAMD00132327	PRJDB7226	GCA_004320025.1	1558.71	2019-01-08T00:00:00Z
Nanorana parkeri	Eukaryota;Animals;Amphibians	SAMN02720813	PRJNA344660	GCA_000935625.1	2053.87	2015-03-02T00:00:00Z
Pantherophis guttatus	Eukaryota;Animals;Reptiles	SAMN03202658	PRJNA268069	GCA_001185365.1	1404.22	2015-07-21T00:00:00Z
Python bivittatus	Eukaryota;Animals;Reptiles	SAMN02981298	PRJNA61243	GCA_000186305.2	1435.05	2013-09-09T00:00:00Z
Pyxicephalus adspersus	Eukaryota;Animals;Amphibians	SAMN08767028	PRJNA439445	GCA_004786255.1	1563.37	2019-04-12T00:00:00Z
Rhinella marina	Eukaryota;Animals;Amphibians	SAMEA104558286	PRJEB24695	GCA_900303285.1	2551.76	2018-03-25T00:00:00Z
Thamnophis sirtalis	Eukaryota;Animals;Reptiles	SAMN03759628	PRJNA294278	GCA_001077635.2	1424.9	2015-06-26T00:00:00Z
Varanus komodoensis	Eukaryota;Animals;Reptiles	SAMN10967258	PRJNA523222	GCA_004798865.1	1507.95	2019-04-17T00:00:00Z
Xenopus tropicalis	Eukaryota;Animals;Amphibians	SAMN00000117	PRJNA12348	GCA_000004195.3	1440.4	2009-11-13T00:00:00Z
