# Supplementary material for: The use of taxon-specific reference databases compromises metagenomic classification
Source: BMC Genomics. 2020 Feb 27;21:184. doi: 10.1186/s12864-020-6592-2 (PMC7045516; doi:10.1186/s12864-020-6592-2)
Supplement: Supplementary file 3 — Additional file 3. Taxonomic profiling of metagenome samples from hunter-gatherers and Western populations using the CCMetagen pipeline. [file 12864_2020_6592_MOESM3_ESM.xlsx]

## Sheet: CCM Species
Additional file 3. Taxonomic profiling of metagenome samples from hunter-gatherers and Western populations using the CCMetagen pipeline.
Superkingdom	Kingdom	Phylum	Class	Order	Family	Genus	Species	H1	H10	H11	H12	H13	H15	H14	H16	H17	H18	H19	H2	H20	H21	H22	H23	H24	H25	H26	H27	H3	H4	H5	H6	H7	H8	H9	IT1	IT11	IT14	IT13	IT2	IT3	IT4	IT5	IT6	IT7	IT8
Archaea	unk_k	Euryarchaeota	Methanobacteria	Methanobacteriales	Methanobacteriaceae	Methanobrevibacter	Methanobrevibacter smithii	0	0	0	0	0	3.35	7.47	0	14.26	0	0	0	0	0	0	0	0	3.18	0	0	0	0	0	0	0	0	0	0	0	0	0	54.48	0	0	0	2.73	0	0
Archaea	unk_k	Euryarchaeota	Methanobacteria	Methanobacteriales	Methanobacteriaceae	Methanobrevibacter	uncultured Methanobrevibacter sp.	0	0	0	0	0	0	0	0	0	0	0	0	0	0	0	0	0	0	0	0	0	0	0	0	0	0	0	0	0	0	0	2.25	0	0	0	0	0	0
Archaea	unk_k	Euryarchaeota	Methanobacteria	Methanobacteriales	Methanobacteriaceae			0	0	0	0	0	0	0	0	0	0	0	0	0	0	0	0	0	0	0	0	0	0	0	0	0	0	0	0	0	0	0	3.16	0	0	0	0	0	0
Archaea	unk_k	unk_p	unk_c	unk_o	unk_f			0	3.14	0	0	0	0	0	0	0	0	0	0	0	0	0	0	0	0	0	0	0	0	0	0	0	0	0	0	0	0	0	0	0	0	0	0	0	0
Archaea	unk_k	unk_p	unk_c	unk_o	unk_f	unk_g		0	30.03	8	3.96	5.28	0	11.74	0	0	0	0	0	0	0	0	0	0	0	0	0	0	0	0	0	0	0	0	0	0	0	0	0	0	0	0	0	0	0
Archaea	unk_k	unk_p	unk_c	unk_o	unk_f	unk_g	uncultured archaeon	0	24.53	30.67	0	0	16.47	0	15.04	9.03	0	3.7	5.32	0	0	0	0	15.65	0	0	0	0	0	0	0	2.69	0	0	0	0	0	0	0	0	0	0	0	0	0
Bacteria	unk_k	Actinobacteria	Actinobacteria	Actinomycetales	Actinomycetaceae	Actinomyces	Actinomyces succiniciruminis	271.44	7281.12	317.6	223.64	909.15	468.21	8108.48	703.26	6382.07	283.99	69.69	684.82	227	424.14	357.02	199.02	9488	653.59	207.31	116.54	176.58	73.05	140.8	186.92	23.7	57.05	141.99	593.27	190.19	132.02	86.23	187.62	276.92	106.6	164.5	5662.47	227.31	279.23
Bacteria	unk_k	Actinobacteria	Actinobacteria	Actinomycetales	Actinomycetaceae	Trueperella		0	0	0	0	0	0	0	0	0	0	0	0	2.44	0	0	0	0	0	0	0	0	0	0	0	0	0	0	0	0	0	0	0	0	0	0	0	0	0
Bacteria	unk_k	Actinobacteria	Actinobacteria	Actinomycetales	Actinomycetaceae	Trueperella	Trueperella pyogenes	0	0	0	0	0	2.5	4.19	0	0	0	0	0	0	0	0	0	2.41	0	0	0	0	0	0	0	0	0	0	0	0	0	0	0	0	0	0	7.93	0	0
Bacteria	unk_k	Actinobacteria	Actinobacteria	Bifidobacteriales	Bifidobacteriaceae	Bifidobacterium	Bifidobacterium adolescentis	0	0	0	0	0	0	0	0	0	0	0	0	0	0	0	0	0	0	0	0	0	0	0	0	0	0	0	10.64	0	0	0	155.48	14.93	0	49.52	0	0	0
Bacteria	unk_k	Actinobacteria	Actinobacteria	Bifidobacteriales	Bifidobacteriaceae	Bifidobacterium	Bifidobacterium angulatum	0	0	0	0	0	0	0	0	0	0	0	0	0	0	0	0	0	0	0	0	0	0	0	0	0	0	0	0	0	0	0	19.68	0	0	0	0	0	0
Bacteria	unk_k	Actinobacteria	Actinobacteria	Bifidobacteriales	Bifidobacteriaceae	Bifidobacterium	Bifidobacterium animalis	0	0	0	0	0	0	0	0	0	0	0	0	0	0	0	0	0	0	0	0	0	0	0	0	0	0	0	0	0	0	0	3.35	0	0	0	0	0	0
Bacteria	unk_k	Actinobacteria	Actinobacteria	Bifidobacteriales	Bifidobacteriaceae	Bifidobacterium	Bifidobacterium bifidum	7.12	10.65	6.42	0	18.66	14.34	0	14.43	0	12.49	0	0	7.07	8.13	0	0	14.56	3.3	11.24	4.53	15.27	5.5	0	0	2.95	0	7.15	0	0	0	0	84.24	0	0	0	0	0	0
Bacteria	unk_k	Actinobacteria	Actinobacteria	Bifidobacteriales	Bifidobacteriaceae	Bifidobacterium	Bifidobacterium breve	0	0	0	0	0	0	0	0	0	0	0	0	0	0	0	0	0	0	0	0	0	0	0	0	0	0	0	0	0	0	0	3.02	0	0	0	0	0	0
Bacteria	unk_k	Actinobacteria	Actinobacteria	Bifidobacteriales	Bifidobacteriaceae	Bifidobacterium	Bifidobacterium catenulatum	0	0	0	0	0	0	0	0	0	0	0	0	0	0	0	0	0	0	0	0	0	0	0	0	0	0	0	0	0	0	0	270.19	0	0	0	0	0	32.54
Bacteria	unk_k	Actinobacteria	Actinobacteria	Bifidobacteriales	Bifidobacteriaceae	Bifidobacterium	Bifidobacterium faecale	0	0	0	0	0	0	0	0	0	0	0	0	0	0	0	0	0	0	0	0	0	0	0	0	0	0	0	10.78	0	0	0	0	25.03	0	0	0	0	0
Bacteria	unk_k	Actinobacteria	Actinobacteria	Bifidobacteriales	Bifidobacteriaceae	Bifidobacterium	Bifidobacterium longum	98.78	283.99	77.89	61.97	288.99	115.31	417.13	160.83	176.37	361.67	94.08	29.29	60.78	109.68	34.93	134.05	411.9	23.1	73.54	17.4	120.75	27.05	50.18	88.79	133.72	41.14	90.18	0	3.56	6.02	4.15	173.55	14.76	0	48.04	79.45	26.73	12.83
Bacteria	unk_k	Actinobacteria	Actinobacteria	Bifidobacteriales	Bifidobacteriaceae	Bifidobacterium	Bifidobacterium pseudocatenulatum	0	0	0	0	0	0	0	0	0	0	0	0	0	0	0	0	0	0	0	0	0	0	0	0	0	0	0	0	0	0	0	34.35	0	0	2.77	0	0	19.72
Bacteria	unk_k	Actinobacteria	Actinobacteria	Bifidobacteriales	Bifidobacteriaceae	Bifidobacterium	Bifidobacterium ruminantium	0	0	0	0	0	0	0	0	0	0	0	0	0	0	0	0	0	0	0	0	0	0	0	0	0	0	0	2.44	0	0	0	6.45	3.39	0	0	0	0	0
Bacteria	unk_k	Actinobacteria	Actinobacteria	Bifidobacteriales	Bifidobacteriaceae	Bifidobacterium	Bifidobacterium sp.	0	0	0	0	0	0	0	0	0	0	0	0	0	0	0	0	0	0	0	0	0	0	0	0	0	0	0	0	0	0	0	4.75	0	0	0	0	0	0
Bacteria	unk_k	Actinobacteria	Actinobacteria	Bifidobacteriales	Bifidobacteriaceae	Bifidobacterium	Bifidobacterium sp. 108	0	0	0	0	0	0	0	0	0	0	0	0	0	0	0	0	0	0	0	0	0	0	0	0	0	0	0	0	0	0	0	7.66	0	0	4.82	0	0	0
Bacteria	unk_k	Actinobacteria	Actinobacteria	Bifidobacteriales	Bifidobacteriaceae	Bifidobacterium	Bifidobacterium sp. 160	0	0	0	0	0	0	0	0	0	0	0	0	0	0	0	0	0	0	0	0	0	0	0	0	0	0	0	0	0	0	0	6.18	0	0	0	2.66	5.76	0
Bacteria	unk_k	Actinobacteria	Actinobacteria	Bifidobacteriales	Bifidobacteriaceae	Bifidobacterium	Bifidobacterium sp. S-10	0	0	0	0	0	0	0	0	0	0	0	0	0	0	0	0	0	0	0	0	0	0	0	0	0	0	0	0	12.05	0	0	0	0	0	0	0	0	0
Bacteria	unk_k	Actinobacteria	Actinobacteria	Bifidobacteriales	Bifidobacteriaceae	Bifidobacterium	Bifidobacterium thermophilum	0	2.4	0	0	0	10.23	6.97	0	3.18	0	0	0	0	0	0	0	5.37	0	0	0	0	0	0	0	0	0	0	0	0	0	0	3.27	5.77	0	0	6.46	4.17	0
Bacteria	unk_k	Actinobacteria	Actinobacteria	Bifidobacteriales	Bifidobacteriaceae	Bifidobacterium		0	10.33	0	4.02	0	0	29.42	8.56	23.12	0	0	7.91	0	5.88	5.44	5.69	3.58	0	0	0	8.56	0	0	0	0	0	0	5.62	14.41	34.55	3.38	406.17	38.33	0	40.44	24.54	30.72	50.41
Bacteria	unk_k	Actinobacteria	Actinobacteria	Bifidobacteriales	Bifidobacteriaceae	Bifidobacterium	uncultured Bifidobacterium sp.	0	0	0	0	0	0	0	0	0	0	0	0	0	0	0	0	0	0	0	0	0	0	0	0	0	0	0	0	0	0	0	0	0	0	6.42	0	0	0
Bacteria	unk_k	Actinobacteria	Actinobacteria	Bifidobacteriales	Bifidobacteriaceae			0	0	0	0	0	0	3.97	0	2.76	0	0	0	0	0	0	0	0	0	0	0	0	0	0	0	0	0	0	0	11.37	3.1	0	7.08	3.31	0	0	0	15.78	12.14
Bacteria	unk_k	Actinobacteria	Actinobacteria	Corynebacteriales	Corynebacteriaceae	Corynebacterium	Corynebacterium sp. Marseille-P4122	0	0	0	0	0	0	4.56	0	0	0	0	0	0	0	0	0	0	0	0	0	0	0	0	0	0	0	0	0	0	0	0	0	0	0	0	3.94	0	0
Bacteria	unk_k	Actinobacteria	Actinobacteria	Frankiales	Frankiaceae			0	0	0	0	0	0	0	0	0	0	0	0	0	0	0	3.55	0	0	0	0	0	0	0	0	0	0	0	0	0	0	0	0	0	0	0	0	0	0
Bacteria	unk_k	Actinobacteria	Actinobacteria	Frankiales	unk_f	unk_g		12.15	0	0	0	0	0	0	0	0	0	0	0	0	0	0	0	0	0	0	0	0	0	0	0	0	0	0	0	0	0	0	0	0	0	0	0	0	0
Bacteria	unk_k	Actinobacteria	Actinobacteria	Frankiales	unk_f	unk_g	uncultured Frankineae bacterium	0	50.16	7.49	6.16	3.83	0	13.65	0	17.87	0	0	0	10.74	13.46	0	0	84.62	0	0	0	35.61	0	0	0	0	0	0	0	0	0	0	0	0	0	0	0	0	0
Bacteria	unk_k	Actinobacteria	Actinobacteria	Micrococcales	Micrococcaceae	Rothia	Rothia mucilaginosa	0	11.76	0	0	0	0	0	0	0	0	0	0	0	0	0	0	0	0	0	0	0	0	0	0	0	0	0	0	0	0	0	0	0	0	0	0	0	0
Bacteria	unk_k	Actinobacteria	Actinobacteria	Micrococcales	Micrococcaceae	Rothia	Rothia sp. T40-1	0	5.06	3.28	0	6.65	0	23.31	3.67	7.94	2.96	0	0	0	2.62	0	0	6.61	3.6	3.83	0	3.64	0	0	0	0	0	0	0	0	0	0	0	0	0	0	0	0	0
Bacteria	unk_k	Actinobacteria	Actinobacteria	Propionibacteriales	Propionibacteriaceae	Propionibacterium	Propionibacterium sp. S342	0	0	0	0	0	0	0	0	0	0	0	0	0	0	0	0	0	0	0	0	0	0	0	0	0	0	0	0	0	0	0	0	0	0	0	3.31	0	0
Bacteria	unk_k	Actinobacteria	Actinobacteria	unk_o	unk_f	unk_g	uncultured actinobacterium	0	0	0	0	0	0	0	0	0	0	0	0	0	0	0	0	0	0	0	0	0	0	0	0	0	0	0	0	0	0	2.39	0	0	0	0	0	0	0
Bacteria	unk_k	Actinobacteria	Coriobacteriia	Coriobacteriales	Atopobiaceae	Atopobium	Atopobium vaginae	0	0	0	0	0	0	0	0	0	0	0	4.48	0	0	0	0	0	0	0	0	0	0	0	0	0	0	0	0	0	0	0	0	0	0	0	0	0	0
Bacteria	unk_k	Actinobacteria	Coriobacteriia	Coriobacteriales	Atopobiaceae	Olsenella		0	4.01	0	0	0	0	0	0	0	0	0	0	0	0	0	0	3.96	0	0	0	0	0	0	0	0	0	0	0	0	0	0	0	0	0	0	0	0	0
Bacteria	unk_k	Actinobacteria	Coriobacteriia	Coriobacteriales	Atopobiaceae	Olsenella	Olsenella sp. D6	0	0	0	0	0	0	14.86	7.37	12.05	0	0	0	0	0	0	0	0	4.26	0	0	0	0	0	0	0	0	0	0	0	0	0	0	0	0	0	0	0	0
Bacteria	unk_k	Actinobacteria	Coriobacteriia	Coriobacteriales	Coriobacteriaceae	Collinsella	Collinsella aerofaciens	0	0	0	0	10.39	0	76.6	5.25	11.38	3.62	0	7.86	0	0	0	0	13.04	13.42	0	3.07	0	0	0	0	0	0	0	3.18	12.48	0	0	20.73	0	0	0	15.04	0	9.62
Bacteria	unk_k	Actinobacteria	Coriobacteriia	Coriobacteriales	Coriobacteriaceae	Collinsella		0	0	0	0	0	0	6.28	0	0	0	0	0	0	0	0	0	0	0	0	0	0	0	0	0	0	0	0	0	0	4.42	0	0	0	0	3.76	0	0	0
Bacteria	unk_k	Actinobacteria	Coriobacteriia	Coriobacteriales	Coriobacteriaceae			0	0	0	0	0	0	3.11	0	0	0	0	0	0	4.48	0	0	0	0	0	0	0	0	0	0	0	0	0	0	0	0	0	0	0	0	0	0	0	0
Bacteria	unk_k	Actinobacteria	Coriobacteriia	Coriobacteriales	Coriobacteriaceae	unk_g	uncultured Coriobacteriaceae bacterium	0	6.95	0	0	0	0	0	0	0	0	0	0	0	0	0	0	0	0	0	0	0	0	0	0	0	0	0	0	0	0	0	0	0	0	0	0	0	0
Bacteria	unk_k	Actinobacteria	Coriobacteriia	Eggerthellales	Eggerthellaceae	Ellagibacter	Ellagibacter isourolithinifaciens	0	0	0	0	0	0	6.52	0	0	0	0	0	0	0	0	0	0	0	0	0	0	0	0	0	0	0	0	0	0	0	0	0	0	0	0	0	0	0
Bacteria	unk_k	Bacteroidetes	Bacteroidia	Bacteroidales	Bacteroidaceae	Anaerorhabdus		0	0	0	0	0	0	5.08	0	15.67	0	0	3.07	0	0	0	0	7.51	0	0	0	3.29	0	0	0	0	0	0	0	0	0	0	0	0	0	0	0	0	0
Bacteria	unk_k	Bacteroidetes	Bacteroidia	Bacteroidales	Bacteroidaceae	Anaerorhabdus	uncultured Anaerorhabdus sp.	0	0	0	0	0	12.16	3.1	0	9.32	0	0	0	0	5.99	0	0	9.82	0	0	0	4.77	0	0	0	0	0	0	0	0	0	0	0	0	0	0	0	0	0
Bacteria	unk_k	Bacteroidetes	Bacteroidia	Bacteroidales	Bacteroidaceae	Bacteroides	Bacteroides caccae	0	0	0	0	0	0	0	0	0	0	0	0	0	0	0	0	0	0	0	0	0	0	0	0	0	0	0	17.26	0	0	0	0	0	0	29.34	4.41	0	0
Bacteria	unk_k	Bacteroidetes	Bacteroidia	Bacteroidales	Bacteroidaceae	Bacteroides	Bacteroides cellulosilyticus	0	0	0	0	0	0	0	0	0	0	0	0	0	0	0	0	0	0	0	0	0	0	0	0	0	0	0	0	0	0	0	0	0	0	0	16.83	0	0
Bacteria	unk_k	Bacteroidetes	Bacteroidia	Bacteroidales	Bacteroidaceae	Bacteroides	Bacteroides coprocola	0	0	0	0	0	0	0	0	0	0	0	0	0	0	0	0	0	0	0	0	0	0	0	0	0	0	0	76.53	0	0	0	0	0	33.26	21.87	319.64	0	0
Bacteria	unk_k	Bacteroidetes	Bacteroidia	Bacteroidales	Bacteroidaceae	Bacteroides	Bacteroides coprophilus	0	0	0	0	0	0	0	0	0	0	0	0	0	0	0	0	0	0	0	0	0	0	0	0	0	0	0	0	0	0	0	0	0	0	24.37	0	0	0
Bacteria	unk_k	Bacteroidetes	Bacteroidia	Bacteroidales	Bacteroidaceae	Bacteroides	Bacteroides dorei	0	0	0	0	0	0	0	0	0	0	0	0	0	0	0	0	0	0	0	0	0	0	0	0	0	0	0	0	0	0	0	0	10.52	0	6.36	0	0	0
Bacteria	unk_k	Bacteroidetes	Bacteroidia	Bacteroidales	Bacteroidaceae	Bacteroides	Bacteroides eggerthii	0	0	0	0	0	0	0	0	0	0	0	0	0	0	0	0	0	0	0	0	0	0	0	0	0	0	0	0	0	0	0	0	0	0	0	88.42	0	0
Bacteria	unk_k	Bacteroidetes	Bacteroidia	Bacteroidales	Bacteroidaceae	Bacteroides	Bacteroides faecis	0	0	0	0	0	0	0	0	0	0	0	0	0	0	0	0	0	0	0	0	0	0	0	0	0	0	0	0	0	0	0	0	0	0	13.29	0	0	0
Bacteria	unk_k	Bacteroidetes	Bacteroidia	Bacteroidales	Bacteroidaceae	Bacteroides	Bacteroides finegoldii	0	0	0	0	0	0	0	0	0	0	0	0	0	0	0	0	0	0	0	0	0	0	0	0	0	0	0	0	0	0	0	0	3.08	0	0	7.22	0	0
Bacteria	unk_k	Bacteroidetes	Bacteroidia	Bacteroidales	Bacteroidaceae	Bacteroides	Bacteroides fragilis	472.75	708.46	214.34	106.42	724.27	578	1575.81	2120.34	378.95	1563.32	109.04	187	188.21	904.33	131.88	713.83	1600.56	87.99	248.46	78.59	761.22	40.45	132.92	767.82	513.67	60.02	92.16	336.59	19.05	143.95	208.88	274.68	4270.95	1061.17	5444.55	6660.95	42.23	19.48
Bacteria	unk_k	Bacteroidetes	Bacteroidia	Bacteroidales	Bacteroidaceae	Bacteroides	Bacteroides koreensis	0	0	0	0	0	0	0	0	0	0	0	0	0	0	0	0	0	0	0	0	0	0	0	0	0	0	0	0	0	0	0	0	13.98	0	0	0	0	0
Bacteria	unk_k	Bacteroidetes	Bacteroidia	Bacteroidales	Bacteroidaceae	Bacteroides	Bacteroides massiliensis	0	0	0	0	0	0	0	0	0	0	0	0	0	0	0	0	0	0	0	0	0	0	0	0	0	0	0	0	0	0	0	0	0	0	42.37	164.99	0	0
Bacteria	unk_k	Bacteroidetes	Bacteroidia	Bacteroidales	Bacteroidaceae	Bacteroides	Bacteroides ovatus	0	0	0	0	0	0	0	0	0	0	0	0	0	0	0	0	105.21	7.14	0	0	0	0	0	0	0	0	0	0	0	0	0	0	9.59	4.72	10.51	136.35	0	0
Bacteria	unk_k	Bacteroidetes	Bacteroidia	Bacteroidales	Bacteroidaceae	Bacteroides	Bacteroides plebeius	0	0	0	0	0	0	0	0	0	0	0	0	0	0	0	0	0	0	0	0	0	0	0	0	0	0	0	0	0	0	0	0	106.01	0	5.93	161.4	0	0
Bacteria	unk_k	Bacteroidetes	Bacteroidia	Bacteroidales	Bacteroidaceae	Bacteroides	Bacteroides salanitronis	0	0	0	0	0	0	0	0	0	0	0	0	0	0	0	0	0	0	0	0	0	0	0	0	0	0	0	20.26	0	0	0	0	0	0	0	0	0	0
Bacteria	unk_k	Bacteroidetes	Bacteroidia	Bacteroidales	Bacteroidaceae	Bacteroides	Bacteroides sp.	0	16.38	3.74	0	0	0	0	0	7.39	0	3.49	0	0	0	0	0	0	0	0	4.02	0	0	0	0	0	0	0	0	0	0	0	0	3.54	0	17.59	20.03	0	0
Bacteria	unk_k	Bacteroidetes	Bacteroidia	Bacteroidales	Bacteroidaceae	Bacteroides	Bacteroides sp. 1AL	0	0	0	0	0	0	0	14.41	0	0	0	0	0	0	0	0	0	0	0	0	0	0	0	0	0	0	0	0	0	0	0	0	0	0	0	0	0	0
Bacteria	unk_k	Bacteroidetes	Bacteroidia	Bacteroidales	Bacteroidaceae	Bacteroides	Bacteroides sp. AR20	0	0	0	0	0	0	0	0	0	0	0	0	0	0	0	0	0	0	0	0	0	0	0	0	0	0	0	0	0	0	0	0	14.39	0	0	0	0	0
Bacteria	unk_k	Bacteroidetes	Bacteroidia	Bacteroidales	Bacteroidaceae	Bacteroides	Bacteroides sp. NMBE-5	0	0	0	0	0	0	0	0	0	0	0	0	0	0	0	0	0	0	0	0	0	0	0	0	0	0	0	5.78	0	0	0	0	21.62	0	57.49	44.56	0	0
Bacteria	unk_k	Bacteroidetes	Bacteroidia	Bacteroidales	Bacteroidaceae	Bacteroides	Bacteroides sp. S327	0	0	0	0	0	0	0	0	0	0	0	0	0	0	0	0	0	0	0	0	0	0	0	0	0	0	0	0	0	0	0	0	0	0	0	3.04	0	0
Bacteria	unk_k	Bacteroidetes	Bacteroidia	Bacteroidales	Bacteroidaceae	Bacteroides	Bacteroides sp. Smarlab 3302996	0	0	0	0	0	0	0	0	0	0	0	0	0	0	0	0	0	0	0	0	0	0	0	0	0	0	0	0	0	0	0	0	2.98	0	9.1	0	0	0
Bacteria	unk_k	Bacteroidetes	Bacteroidia	Bacteroidales	Bacteroidaceae	Bacteroides	Bacteroides stercoris	0	0	0	0	0	0	0	0	0	0	0	0	0	0	0	0	0	0	0	0	0	0	0	0	0	0	0	5.82	0	0	0	5.66	0	3.11	132.55	0	0	0
Bacteria	unk_k	Bacteroidetes	Bacteroidia	Bacteroidales	Bacteroidaceae	Bacteroides	Bacteroides thetaiotaomicron	30.94	62.86	17.36	7.51	97.55	8.41	119.88	22.4	53.62	70.58	33.91	24.8	11.13	34.27	0	9.35	27.86	0	9.01	21.95	44.64	0	8.28	8.36	17.47	0	16.31	9.23	0	0	0	12.35	39.3	0	33.08	15.93	6.62	0
Bacteria	unk_k	Bacteroidetes	Bacteroidia	Bacteroidales	Bacteroidaceae	Bacteroides	Bacteroides uniformis	0	0	0	0	0	0	0	0	0	0	0	0	0	0	0	0	0	0	0	0	0	0	0	0	0	0	0	175.81	0	22.18	10.53	107.87	90.36	28.15	299.36	673.66	0	0
Bacteria	unk_k	Bacteroidetes	Bacteroidia	Bacteroidales	Bacteroidaceae	Bacteroides	Bacteroides vulgatus	0	0	0	0	9.68	0	10.79	5.54	0	0	0	0	0	0	0	0	3.12	0	0	0	0	0	0	0	0	0	4.9	116.31	0	7.31	6.11	23.76	289.2	46.06	1293.11	707.79	0	0
Bacteria	unk_k	Bacteroidetes	Bacteroidia	Bacteroidales	Bacteroidaceae	Bacteroides		84.64	376.28	61.37	81.73	486.2	64.73	332.55	387.33	254.22	599.37	441.19	9.85	13.73	542.09	34.04	326.66	1143.05	22.8	75.88	63.65	204.6	43.07	98.12	321.55	106.97	239.82	219.77	67.08	33.08	85.96	187.95	99.37	1158.6	367.94	1554.98	1599.07	29.14	21.48
Bacteria	unk_k	Bacteroidetes	Bacteroidia	Bacteroidales	Bacteroidaceae	Bacteroides	uncultured Bacteroides sp.	18.46	33.53	3.33	6.6	57.95	0	83.32	297.94	91.41	77.03	30.53	13.52	9.29	24.21	35.79	11.66	36.99	25.28	70.82	8.96	17.46	2.81	8.82	41.19	0	19.93	2.52	64.51	0	11.86	11.38	6.19	256.88	33.04	498.01	289.91	0	0
Bacteria	unk_k	Bacteroidetes	Bacteroidia	Bacteroidales	Bacteroidaceae			3.66	136.93	0	0	23.37	12.43	101.05	18.43	256.22	88.46	18.08	52.46	33.05	6.69	21.83	41.15	119.07	7.22	18.87	22.67	40.52	17.69	5.12	18.54	13.2	2.19	19.57	7.48	2.77	6.33	0	26.63	63.04	21.78	107.72	244.36	3.31	0
Bacteria	unk_k	Bacteroidetes	Bacteroidia	Bacteroidales	Bacteroidaceae	unk_g	Bacteroidaceae bacterium DJF_B220	0	0	0	0	0	0	10.91	0	58.6	8.73	0	13.51	0	0	0	6.11	52.79	0	0	0	8.93	3.05	0	0	0	0	8.6	0	0	0	0	0	0	0	0	0	0	0
Bacteria	unk_k	Bacteroidetes	Bacteroidia	Bacteroidales	Bacteroidaceae	unk_g		3.08	5.58	0	0	3.11	0	0	0	0	0	0	0	0	7.14	0	0	0	0	0	0	0	0	0	0	0	0	0	0	0	0	0	0	3.12	0	12.49	0	5.16	0
Bacteria	unk_k	Bacteroidetes	Bacteroidia	Bacteroidales	Bacteroidaceae	unk_g	uncultured Bacteroidaceae bacterium	0	0	0	0	0	0	0	0	0	0	0	0	0	0	0	0	0	0	0	0	0	0	0	0	0	0	0	28.11	0	0	0	3.81	0	0	2.88	28.72	0	0
Bacteria	unk_k	Bacteroidetes	Bacteroidia	Bacteroidales	Bacteroidaceae	unk_g	uncultured bacterium adhufec151	0	0	0	0	0	0	0	0	0	0	0	0	0	0	0	0	0	0	0	0	0	0	0	0	0	0	0	0	0	0	0	0	0	0	0	10.32	0	0
Bacteria	unk_k	Bacteroidetes	Bacteroidia	Bacteroidales	Bacteroidaceae	unk_g	uncultured bacterium adhufec27	0	0	0	0	0	0	0	0	0	0	0	0	0	0	0	0	0	0	0	0	0	0	0	0	0	0	0	0	0	0	4.05	0	0	0	0	0	0	0
Bacteria	unk_k	Bacteroidetes	Bacteroidia	Bacteroidales	Barnesiellaceae	Barnesiella	Barnesiella intestinihominis	0	0	0	0	0	0	0	0	0	0	0	0	0	0	0	0	0	0	0	0	0	0	0	0	0	0	0	0	0	0	0	0	0	0	0	26.6	0	0
Bacteria	unk_k	Bacteroidetes	Bacteroidia	Bacteroidales	Barnesiellaceae	Barnesiella	Barnesiella sp.	0	0	0	0	0	0	0	0	0	0	0	0	0	0	0	0	0	0	0	0	0	0	0	0	0	0	0	0	0	0	0	0	0	0	0	36.5	0	0
Bacteria	unk_k	Bacteroidetes	Bacteroidia	Bacteroidales	Barnesiellaceae	Barnesiella	Barnesiella sp. S496	0	0	0	0	0	0	0	0	0	0	0	0	0	0	0	0	0	0	0	0	0	0	0	0	0	0	0	0	0	0	0	0	0	0	0	4.21	0	0
Bacteria	unk_k	Bacteroidetes	Bacteroidia	Bacteroidales	Barnesiellaceae	Barnesiella		0	0	0	0	0	0	0	0	0	0	0	0	0	0	0	0	0	0	0	0	0	0	0	0	0	0	0	0	0	0	0	0	0	0	3.7	0	0	0
Bacteria	unk_k	Bacteroidetes	Bacteroidia	Bacteroidales	Barnesiellaceae	Barnesiella	uncultured Barnesiella sp.	0	0	0	0	0	0	0	0	0	0	0	0	0	0	0	0	0	0	0	0	0	0	0	0	0	0	0	0	0	0	0	0	0	0	0	5.66	0	0
Bacteria	unk_k	Bacteroidetes	Bacteroidia	Bacteroidales	Barnesiellaceae	Coprobacter	Coprobacter fastidiosus	0	0	0	0	0	0	0	0	0	0	0	0	0	0	0	0	0	0	0	0	0	0	0	0	0	0	0	0	0	0	0	0	3.4	0	0	0	0	0
Bacteria	unk_k	Bacteroidetes	Bacteroidia	Bacteroidales	Barnesiellaceae	Coprobacter		0	0	0	0	0	0	13.82	0	0	0	0	0	0	0	0	0	0	0	0	0	0	0	0	0	0	0	0	0	0	0	0	0	0	0	0	0	0	0
Bacteria	unk_k	Bacteroidetes	Bacteroidia	Bacteroidales	Barnesiellaceae			0	0	0	0	10.38	0	26.13	3.8	8.67	5.92	0	0	0	0	0	0	0	0	0	0	3.71	0	3.42	0	0	0	0	0	0	0	0	0	0	0	11.43	20.34	0	0
Bacteria	unk_k	Bacteroidetes	Bacteroidia	Bacteroidales	Muribaculaceae			0	0	0	0	0	0	3.94	0	0	0	0	0	0	0	0	0	0	0	0	0	0	0	0	0	0	0	0	0	0	0	0	0	0	0	0	0	0	0
Bacteria	unk_k	Bacteroidetes	Bacteroidia	Bacteroidales				0	3.53	0	2.84	3.16	3.8	9.34	0	8.47	4.58	6.09	0	0	0	0	0	0	0	0	0	0	0	2.64	0	5.58	0	0	0	0	0	0	0	0	0	0	2.5	4.1	0
Bacteria	unk_k	Bacteroidetes	Bacteroidia	Bacteroidales	Odoribacteraceae	Butyricimonas	Butyricimonas faecalis	0	0	0	0	0	0	0	0	0	0	0	0	0	0	0	0	0	0	0	0	0	0	0	0	0	0	0	6.63	0	0	0	0	82.49	0	0	43.71	0	0
Bacteria	unk_k	Bacteroidetes	Bacteroidia	Bacteroidales	Odoribacteraceae	Butyricimonas	Butyricimonas virosa	0	0	0	0	0	0	0	0	0	0	0	0	0	0	0	0	6.11	0	0	0	0	0	0	0	0	0	0	0	0	0	0	0	0	0	0	0	0	0
Bacteria	unk_k	Bacteroidetes	Bacteroidia	Bacteroidales	Odoribacteraceae	Butyricimonas		0	0	0	0	0	0	0	0	0	0	0	0	0	0	0	0	0	0	0	0	0	0	0	0	0	0	0	0	0	0	0	0	0	3.44	15.36	0	0	0
Bacteria	unk_k	Bacteroidetes	Bacteroidia	Bacteroidales	Odoribacteraceae	Odoribacter	Odoribacter sp. S90	0	0	0	0	0	0	0	0	0	0	0	0	0	0	0	0	0	0	0	0	0	0	0	0	0	0	0	0	0	0	0	0	6.67	0	6.77	10.9	0	0
Bacteria	unk_k	Bacteroidetes	Bacteroidia	Bacteroidales	Odoribacteraceae	Odoribacter	Odoribacter splanchnicus	0	0	0	0	0	0	0	0	0	0	0	0	0	0	0	0	0	0	0	0	0	0	0	0	0	0	0	0	0	0	0	0	8.99	0	8.03	18.08	0	0
Bacteria	unk_k	Bacteroidetes	Bacteroidia	Bacteroidales	Odoribacteraceae	Odoribacter	uncultured Odoribacter sp.	0	0	13.1	0	0	3.47	0	0	0	0	0	0	0	0	0	0	48.43	0	0	0	0	0	0	0	0	0	0	0	0	0	0	0	0	0	0	0	0	0
Bacteria	unk_k	Bacteroidetes	Bacteroidia	Bacteroidales	Paludibacteraceae			0	2.86	0	0	0	0	0	0	7.54	0	0	0	0	0	0	0	0	0	0	0	0	0	0	0	0	0	0	0	0	0	0	0	0	0	0	0	0	0
Bacteria	unk_k	Bacteroidetes	Bacteroidia	Bacteroidales	Porphyromonadaceae			4.4	6.19	0	0	0	3.03	2.98	3.9	15.87	5.53	3.4	0	3.99	3.67	0	0	5.42	0	0	0	3.23	0	4.5	0	0	0	0	0	0	0	0	0	0	0	0	0	0	0
Bacteria	unk_k	Bacteroidetes	Bacteroidia	Bacteroidales	Porphyromonadaceae	Porphyromonas		0	5.2	2.85	0	0	0	0	0	0	0	0	0	0	0	0	0	5.1	0	0	0	0	0	0	0	0	0	0	0	0	0	0	0	0	0	0	0	0	0
Bacteria	unk_k	Bacteroidetes	Bacteroidia	Bacteroidales	Porphyromonadaceae	Porphyromonas	Porphyromonas gingivalis	0	0	0	0	0	3.87	0	2	0	0	0	0	0	4	0	0	0	0	0	0	0	3.1	0	0	0	0	2.96	0	0	0	0	0	0	0	0	0	0	0
Bacteria	unk_k	Bacteroidetes	Bacteroidia	Bacteroidales	Porphyromonadaceae	unk_g		0	6.34	0	0	0	4.52	44.65	0	12.18	4.74	0	0	0	0	4.23	0	14.16	8.1	0	2.48	8.41	0	0	0	0	0	0	0	0	0	0	0	0	0	0	0	0	0
Bacteria	unk_k	Bacteroidetes	Bacteroidia	Bacteroidales	Porphyromonadaceae	unk_g	uncultured Porphyromonadaceae bacterium	0	0	0	0	15.31	4.66	79.56	5.73	0	3.61	0	3.06	0	0	0	0	14.26	0	0	0	0	0	0	0	0	0	0	0	0	0	0	0	0	0	0	0	0	0
Bacteria	unk_k	Bacteroidetes	Bacteroidia	Bacteroidales	Prevotellaceae	Alloprevotella		10.32	6.35	0	0	0	0	0	19.93	62.21	4.83	8.86	4.18	4.03	0	0	13.97	6.76	0	3.33	0	0	0	0	5.87	0	6.35	13.93	0	0	0	0	0	0	0	0	0	0	0
Bacteria	unk_k	Bacteroidetes	Bacteroidia	Bacteroidales	Prevotellaceae	Alloprevotella	uncultured Alloprevotella sp.	0	0	0	0	37.21	6.64	99.55	0	0	0	0	0	0	0	0	0	0	0	0	0	28.87	0	0	0	0	0	0	0	0	0	0	0	0	0	0	0	0	0
Bacteria	unk_k	Bacteroidetes	Bacteroidia	Bacteroidales	Prevotellaceae	Marseilla	Marseilla massiliensis	0	0	0	0	0	0	0	0	0	0	0	0	0	0	0	0	0	0	0	0	0	0	0	0	0	0	0	0	0	0	0	0	0	0	0	60.38	0	0
Bacteria	unk_k	Bacteroidetes	Bacteroidia	Bacteroidales	Prevotellaceae	Massiliprevotella	Massiliprevotella massiliensis	0	7.09	3.81	0	9.45	0	35.01	12.54	35.53	11.73	3.72	8.87	0	11.91	0	13.59	88.06	5.53	0	0	7.98	0	5.43	4	0	0	5.24	0	0	0	0	0	0	0	0	0	0	0
Bacteria	unk_k	Bacteroidetes	Bacteroidia	Bacteroidales	Prevotellaceae			95.02	426.43	94.68	41.44	226.39	92.51	648.51	335.58	951.29	430.24	112.95	85.72	51.43	267.48	43.47	243.89	870.51	47.74	51.87	48.43	242.87	17.34	63.48	95.84	106.16	20.66	57.15	0	0	0	0	0	0	0	148.53	41.93	0	0
Bacteria	unk_k	Bacteroidetes	Bacteroidia	Bacteroidales	Prevotellaceae	Paraprevotella		0	0	0	0	0	0	9.81	0	15.05	0	0	0	0	0	0	5.05	3.25	0	0	0	0	0	0	0	0	0	0	3.93	0	0	0	0	0	0	0	0	0	0
Bacteria	unk_k	Bacteroidetes	Bacteroidia	Bacteroidales	Prevotellaceae	Paraprevotella	Paraprevotella clara	0	0	0	0	0	0	0	0	0	0	0	0	0	0	0	0	0	0	0	0	0	0	0	0	0	0	0	0	0	0	0	0	0	0	13.02	0	0	0
Bacteria	unk_k	Bacteroidetes	Bacteroidia	Bacteroidales	Prevotellaceae	Prevotella		101.68	450.42	52.38	65.05	135.21	71.04	225.63	390.06	517.35	643.58	154.97	11.14	34.01	61.21	5.45	286.22	388.53	0	17.86	8.16	164.5	2.65	47.99	65.9	153.71	26.41	64.42	0	10.96	0	0	0	0	0	142.06	4.88	0	0
Bacteria	unk_k	Bacteroidetes	Bacteroidia	Bacteroidales	Prevotellaceae	Prevotella	Prevotella copri	132.17	405.82	62.42	77.22	98.3	41.82	257.7	95.83	409.99	471.15	60.99	117.99	38.13	125.02	7.84	133.47	594.17	12.17	2.63	15.46	162.22	3.64	6.01	82.91	78.3	15.27	46.67	0	0	0	0	0	0	0	173.58	0	0	0
Bacteria	unk_k	Bacteroidetes	Bacteroidia	Bacteroidales	Prevotellaceae	Prevotella	Prevotella disiens	0	0	0	0	0	0	0	0	0	0	0	0	0	0	0	0	0	0	0	0	0	0	0	0	0	0	4.05	0	0	0	0	0	0	0	0	0	0	0
Bacteria	unk_k	Bacteroidetes	Bacteroidia	Bacteroidales	Prevotellaceae	Prevotella	Prevotella intermedia	0	0	16.26	0	95.4	0	0	3.25	0	0	0	0	0	0	0	0	0	0	6.01	0	9.47	0	0	0	0	0	0	2.81	0	0	0	0	2.71	0	0	0	0	0
Bacteria	unk_k	Bacteroidetes	Bacteroidia	Bacteroidales	Prevotellaceae	Prevotella	Prevotella lascolaii	0	0	0	0	0	0	0	0	0	0	0	0	0	0	0	0	0	0	0	0	0	0	0	0	0	0	0	0	0	0	0	0	0	0	0	20.33	0	0
Bacteria	unk_k	Bacteroidetes	Bacteroidia	Bacteroidales	Prevotellaceae	Prevotella	Prevotella nigrescens	4.39	0	0	0	16.86	20.26	18.61	14.61	5.49	16.28	0	0	0	9.89	0	2.55	8.48	0	3.7	0	0	0	3.67	0	4.5	0	3.38	0	0	0	0	0	0	0	2.55	0	0	0
Bacteria	unk_k	Bacteroidetes	Bacteroidia	Bacteroidales	Prevotellaceae	Prevotella	Prevotella ruminicola	0	7.97	5.38	0	5.51	4.79	6.28	3.13	8.33	27.23	0	0	7.42	0	0	0	6.14	0	4.27	0	13.36	0	0	0	0	3.82	0	5.61	0	0	0	0	0	0	42.89	5.21	0	0
Bacteria	unk_k	Bacteroidetes	Bacteroidia	Bacteroidales	Prevotellaceae	Prevotella	Prevotella sp. BI-42	0	8.94	0	0	3.98	0	0	4.7	6.82	0	2.25	0	0	0	0	0	12.9	0	0	0	0	0	0	0	0	0	0	0	0	0	0	0	0	0	3.83	0	0	0
Bacteria	unk_k	Bacteroidetes	Bacteroidia	Bacteroidales	Prevotellaceae	Prevotella	Prevotella sp. DJF_B112	0	0	0	0	0	0	0	0	0	0	0	0	0	0	0	0	5.61	0	0	0	0	0	0	0	0	0	0	0	0	0	0	0	0	0	0	0	0	0
Bacteria	unk_k	Bacteroidetes	Bacteroidia	Bacteroidales	Prevotellaceae	Prevotella	Prevotella sp. DJF_B116	3.16	91.97	20.4	11.56	17.94	0	73.55	36.27	58.19	70.23	41.31	30.49	4.45	140.68	14.8	0	560.22	19.82	21.25	0	22.91	11.47	10.46	34.36	6.83	0	6.73	0	0	0	0	0	0	0	0	0	0	0
Bacteria	unk_k	Bacteroidetes	Bacteroidia	Bacteroidales	Prevotellaceae	Prevotella	Prevotella sp. DJF_LS16	0	0	0	0	3.87	0	9.6	0	37.89	0	0	0	0	0	0	0	8.36	0	0	0	0	0	0	0	0	0	0	0	0	0	0	0	0	0	0	0	0	0
Bacteria	unk_k	Bacteroidetes	Bacteroidia	Bacteroidales	Prevotellaceae	Prevotella	Prevotella sp. DJF_RP53	0	5.77	0	0	3.43	0	10.05	0	2.79	0	0	0	0	0	0	0	6.99	0	0	0	0	0	0	0	0	0	0	0	0	0	0	0	0	0	0	0	0	0
Bacteria	unk_k	Bacteroidetes	Bacteroidia	Bacteroidales	Prevotellaceae	Prevotella	Prevotella sp. MC_18	0	0	0	0	0	0	0	26.52	0	8.82	0	3.68	0	0	0	3.17	0	0	0	0	2.58	0	0	0	0	0	0	0	0	0	0	0	0	0	0	0	0	0
Bacteria	unk_k	Bacteroidetes	Bacteroidia	Bacteroidales	Prevotellaceae	Prevotella	Prevotella sp. Marseille	0	0	0	0	0	0	13.4	0	0	13.28	0	0	0	0	0	0	0	0	0	0	4.74	0	0	0	0	0	0	0	0	0	0	0	0	0	0	0	0	0
Bacteria	unk_k	Bacteroidetes	Bacteroidia	Bacteroidales	Prevotellaceae	Prevotella	Prevotella sp. Marseille-P2931	0	15.92	0	0	10.96	0	30.22	7.54	29.07	0	9.23	4.14	0	0	21.14	5.24	48.06	27.84	11.35	0	50.42	4.56	0	0	0	0	4.41	0	0	0	0	0	0	0	0	0	0	0
Bacteria	unk_k	Bacteroidetes	Bacteroidia	Bacteroidales	Prevotellaceae	Prevotella	Prevotella sp. Marseille-P3667	0	3.9	0	0	3.4	0	8.49	0	4.97	0	0	0	0	0	0	7.62	20.43	0	0	0	0	0	0	0	0	0	0	0	0	0	0	0	0	0	0	0	0	0
Bacteria	unk_k	Bacteroidetes	Bacteroidia	Bacteroidales	Prevotellaceae	Prevotella	Prevotella sp. Marseille-P4119	0	41.1	6.4	0	69.45	13.44	240.62	97.99	99.73	37.08	17	13.29	0	55.83	0	16.83	127.56	10.22	0	0	73.43	6.38	0	15.08	0	9.32	13.07	0	0	0	0	0	0	0	0	0	0	0
Bacteria	unk_k	Bacteroidetes	Bacteroidia	Bacteroidales	Prevotellaceae	Prevotella	Prevotella sp. Marseille-P8229	0	0	0	0	0	0	0	0	0	0	0	0	0	0	0	0	0	0	0	0	0	0	0	0	0	0	0	0	0	0	0	11.59	0	0	0	0	0	0
Bacteria	unk_k	Bacteroidetes	Bacteroidia	Bacteroidales	Prevotellaceae	Prevotella	Prevotella sp. TF12-30	45.85	49.86	12.18	10.77	33.57	26.34	40.6	193.19	19.66	43.48	12.9	0	14.79	22.31	0	70	122.77	0	0	0	31.42	0	8.43	51.93	69.33	9.86	6.23	0	3.22	0	10.05	0	0	0	89.36	0	0	0
Bacteria	unk_k	Bacteroidetes	Bacteroidia	Bacteroidales	Prevotellaceae	Prevotella	Prevotella stercorea	4.62	11.8	0	0	38.37	5.95	189.39	22.46	261.33	66.69	28.43	23.76	0	43.12	2.87	56.33	177.12	0	0	0	38.21	8.88	30.36	44.31	4.19	19.86	0	0	0	0	0	0	0	0	0	0	0	0
Bacteria	unk_k	Bacteroidetes	Bacteroidia	Bacteroidales	Prevotellaceae	Prevotella	Prevotella timonensis	0	0	0	0	0	0	0	0	0	0	0	0	0	0	0	0	0	0	0	0	0	0	0	0	0	0	3.45	0	0	0	0	0	0	0	0	0	0	0
Bacteria	unk_k	Bacteroidetes	Bacteroidia	Bacteroidales	Prevotellaceae	Prevotella	uncultured Prevotella sp.	0	87.59	9.44	3.56	30.19	0	158.52	26.29	154.61	43.45	16.81	3.44	0	41.01	3.94	23.27	381.96	3.85	3.4	0	41.65	0	0	10.05	3.94	0	0	0	0	0	0	0	0	0	41.73	0	0	0
Bacteria	unk_k	Bacteroidetes	Bacteroidia	Bacteroidales	Prevotellaceae	Prevotellamassilia		0	0	0	0	0	0	7.11	9.23	19.14	0	0	0	0	3.84	5.15	5.87	0	4.78	0	0	0	0	6.58	0	2.99	0	3.19	0	0	0	0	0	0	0	0	0	0	0
Bacteria	unk_k	Bacteroidetes	Bacteroidia	Bacteroidales	Prevotellaceae	Prevotellamassilia	Prevotellamassilia timonensis	0	93.56	17.04	10.55	0	0	0	0	0	34.66	31.2	17.7	0	0	0	0	43.4	0	0	0	0	0	0	30.07	0	0	0	0	0	0	0	0	0	0	0	0	0	0
Bacteria	unk_k	Bacteroidetes	Bacteroidia	Bacteroidales	Prevotellaceae	unk_g		11.84	55.95	0	0	0	0	67.93	0	31	0	2.34	0	0	7.7	0	5.23	4.85	0	2.83	0	3.92	0	24.01	0	5.81	0	0	0	0	0	0	0	0	0	0	3.42	0	0
Bacteria	unk_k	Bacteroidetes	Bacteroidia	Bacteroidales	Prevotellaceae	unk_g	Prevotellaceae bacterium	15.41	0	6.7	5.04	15.42	111.72	20.55	76.16	629.18	49.16	13.49	26.79	0	29.77	16.15	51.09	95.37	19.94	0	7.18	73.59	0	0	16.69	0	0	12.11	0	0	0	0	0	0	0	0	0	0	0
Bacteria	unk_k	Bacteroidetes	Bacteroidia	Bacteroidales	Prevotellaceae	unk_g	Prevotellaceae bacterium DJF_CR21k6	0	5.33	0	0	0	0	6.1	0	0	7.47	0	6.63	0	0	0	0	0	0	0	0	0	0	0	0	0	0	0	0	0	0	0	0	0	0	0	0	0	0
Bacteria	unk_k	Bacteroidetes	Bacteroidia	Bacteroidales	Prevotellaceae	unk_g	Prevotellaceae bacterium DJF_CR62	0	0	0	0	3.84	0	0	0	0	0	0	0	0	0	0	0	0	0	0	0	0	0	0	0	0	0	0	0	0	0	0	0	0	0	0	0	0	0
Bacteria	unk_k	Bacteroidetes	Bacteroidia	Bacteroidales	Prevotellaceae	unk_g	Prevotellaceae bacterium DJF_LS10	0	6.55	0	0	0	0	0	0	5.78	0	0	0	0	0	0	0	13.04	0	0	0	0	0	0	0	0	0	0	0	0	0	0	0	0	0	0	0	0	0
Bacteria	unk_k	Bacteroidetes	Bacteroidia	Bacteroidales	Prevotellaceae	unk_g	Prevotellaceae bacterium DJF_RP17	0	0	0	0	0	0	0	0	0	0	0	0	0	0	0	0	4.29	0	0	0	0	0	0	0	0	0	0	0	0	0	0	0	0	0	0	0	0	0
Bacteria	unk_k	Bacteroidetes	Bacteroidia	Bacteroidales	Prevotellaceae	unk_g	Prevotellaceae bacterium DJF_VR15	0	9.15	0	0	7.37	0	0	8.46	10.11	4.7	0	0	4.68	0	0	5.58	41.86	0	0	0	5.96	0	0	0	0	0	0	0	0	0	0	0	0	0	0	0	0	0
Bacteria	unk_k	Bacteroidetes	Bacteroidia	Bacteroidales	Prevotellaceae	unk_g	uncultured Prevotellaceae bacterium	2.56	13.38	0	0	0	0	11.58	0	28.79	6.57	6.83	0	0	13.7	0	6.03	31.35	2.42	0	0	0	0	0	0	0	0	0	0	0	0	0	0	0	0	0	0	0	0
Bacteria	unk_k	Bacteroidetes	Bacteroidia	Bacteroidales	Rikenellaceae	Alistipes	Alistipes finegoldii	0	0	0	0	0	0	0	0	0	0	0	0	0	0	0	0	0	0	0	0	0	0	0	0	0	0	0	0	0	0	0	0	0	0	31.83	56.61	0	0
Bacteria	unk_k	Bacteroidetes	Bacteroidia	Bacteroidales	Rikenellaceae	Alistipes	Alistipes indistinctus	0	0	0	0	0	0	0	0	0	0	0	0	0	0	0	0	0	0	0	0	0	0	0	0	0	0	0	0	0	0	0	0	0	0	5.8	0	0	0
Bacteria	unk_k	Bacteroidetes	Bacteroidia	Bacteroidales	Rikenellaceae	Alistipes	Alistipes obesi	0	0	0	0	0	0	0	0	0	0	0	0	0	0	0	0	0	0	0	0	0	0	0	0	0	0	0	0	0	0	0	4.3	0	0	0	0	0	0
Bacteria	unk_k	Bacteroidetes	Bacteroidia	Bacteroidales	Rikenellaceae	Alistipes	Alistipes onderdonkii	0	0	0	0	0	0	0	0	0	0	0	0	0	0	0	0	0	0	0	0	0	0	0	0	0	0	0	0	0	0	0	0	5.54	0	0	0	0	0
Bacteria	unk_k	Bacteroidetes	Bacteroidia	Bacteroidales	Rikenellaceae	Alistipes	Alistipes putredinis	0	0	0	0	0	0	0	0	0	0	0	0	0	0	0	0	0	0	0	0	0	0	0	0	0	0	0	0	0	0	0	3.54	0	0	14.38	49.56	0	0
Bacteria	unk_k	Bacteroidetes	Bacteroidia	Bacteroidales	Rikenellaceae	Alistipes	Alistipes shahii	0	0	0	0	0	0	0	0	0	0	0	0	0	0	0	0	0	0	0	0	0	0	0	0	0	0	0	0	0	0	0	3.26	0	0	12.19	9.48	0	0
Bacteria	unk_k	Bacteroidetes	Bacteroidia	Bacteroidales	Rikenellaceae	Alistipes	Alistipes sp. NML05A004	0	0	0	0	0	0	0	0	0	0	0	0	0	0	0	0	0	0	0	0	0	0	0	0	0	0	0	0	0	0	0	0	0	0	0	4.79	0	0
Bacteria	unk_k	Bacteroidetes	Bacteroidia	Bacteroidales	Rikenellaceae	Alistipes	Alistipes sp. S440	0	0	0	0	0	0	0	0	0	0	0	0	0	0	0	0	0	0	0	0	0	0	0	0	0	0	0	0	0	0	0	0	0	3.94	35.79	0	0	0
Bacteria	unk_k	Bacteroidetes	Bacteroidia	Bacteroidales	Rikenellaceae	Alistipes	Alistipes sp. S457	0	0	0	0	0	0	0	0	0	0	0	0	0	0	0	0	0	0	0	0	0	0	0	0	0	0	0	0	0	0	0	0	0	0	3.58	3.8	0	0
Bacteria	unk_k	Bacteroidetes	Bacteroidia	Bacteroidales	Rikenellaceae	Alistipes		0	0	0	0	0	0	0	0	0	0	0	0	0	0	0	0	0	0	0	0	0	0	0	0	0	0	0	0	0	0	0	6.33	6.29	3.44	5.74	0	0	0
Bacteria	unk_k	Bacteroidetes	Bacteroidia	Bacteroidales	Rikenellaceae			0	0	0	0	0	8.03	4.32	0	9.78	0	0	0	0	11.05	0	0	8.66	3.87	0	6.89	0	0	0	0	0	0	0	0	0	0	0	0	0	0	0	0	0	0
Bacteria	unk_k	Bacteroidetes	Bacteroidia	Bacteroidales	Rikenellaceae	Tidjanibacter	Tidjanibacter massiliensis	0	0	0	0	0	0	0	0	0	0	0	0	0	0	0	0	0	0	0	0	0	0	0	0	0	0	0	0	0	0	0	0	5.07	0	0	0	0	0
Bacteria	unk_k	Bacteroidetes	Bacteroidia	Bacteroidales	Rikenellaceae	unk_g	uncultured Rikenellaceae bacterium	0	0	0	0	0	0	0	0	0	0	0	0	0	0	0	0	0	0	0	0	0	0	0	0	0	0	0	0	0	0	0	0	0	0	10.97	0	0	0
Bacteria	unk_k	Bacteroidetes	Bacteroidia	Bacteroidales	Tannerellaceae			4.68	9.16	0	0	3.26	0	28.53	5.36	24.98	4.43	0	0	4.16	8.95	0	0	34.99	0	0	0	3.33	3.68	6.51	0	0	0	9.19	0	0	0	0	0	0	0	0	6.42	0	0
Bacteria	unk_k	Bacteroidetes	Bacteroidia	Bacteroidales	Tannerellaceae	Parabacteroides		0	0	0	0	0	0	0	0	0	0	0	0	0	0	0	0	0	0	0	0	0	0	0	0	0	0	0	0	0	0	0	0	0	4.34	3.96	0	0	0
Bacteria	unk_k	Bacteroidetes	Bacteroidia	Bacteroidales	Tannerellaceae	Parabacteroides	Parabacteroides distasonis	0	0	0	0	0	23.81	18.59	193.32	8.82	65.08	0	0	0	4.68	2.67	0	3.59	0	0	0	0	0	0	119.85	8.23	0	0	2.68	0	0	0	6.21	36.41	3.28	30.56	2.86	0	0
Bacteria	unk_k	Bacteroidetes	Bacteroidia	Bacteroidales	Tannerellaceae	Parabacteroides	Parabacteroides merdae	0	0	0	0	0	0	0	0	0	0	0	0	0	0	0	0	0	0	0	0	0	0	0	0	0	0	0	0	0	0	0	6.43	0	0	27.1	10.54	0	0
Bacteria	unk_k	Bacteroidetes	Bacteroidia	Bacteroidales	Tannerellaceae	Parabacteroides	Parabacteroides sp.	0	0	0	0	0	0	0	0	0	0	0	0	0	0	0	0	0	0	0	0	0	0	0	0	0	0	0	0	0	0	0	0	28.2	0	17.75	0	0	0
Bacteria	unk_k	Bacteroidetes	Bacteroidia	Bacteroidales	Tannerellaceae	Parabacteroides	Parabacteroides sp. CT06	0	0	0	0	0	0	0	0	0	0	0	0	0	0	0	0	0	0	0	0	0	0	0	0	0	0	0	0	0	0	0	0	0	0	4.79	0	0	0
Bacteria	unk_k	Bacteroidetes	Bacteroidia	Bacteroidales	Tannerellaceae	Parabacteroides	Parabacteroides sp. S449	0	0	0	0	0	0	0	0	0	0	0	0	0	0	0	0	0	0	0	0	0	0	0	0	0	0	0	0	0	0	0	7.97	0	0	0	0	0	0
Bacteria	unk_k	Bacteroidetes	Bacteroidia	Bacteroidales	Tannerellaceae	Parabacteroides	uncultured Parabacteroides sp.	0	0	0	0	0	0	0	0	0	0	0	0	0	0	0	0	0	0	0	0	0	0	0	0	0	0	0	0	0	0	0	0	5	0	6.81	0	0	0
Bacteria	unk_k	Bacteroidetes	Bacteroidia	Bacteroidales	unk_f			0	18.07	0	0	3.25	0	47.03	6.38	6.87	3.21	0	0	0	3.13	0	0	13.44	10.46	0	3.97	7.86	4.2	0	0	0	0	0	0	0	0	0	0	0	0	0	0	0	0
Bacteria	unk_k	Bacteroidetes	Bacteroidia	Bacteroidales	unk_f	unk_g		0	28.94	5.58	3.53	12.35	11.12	81.94	19.19	37.04	4.31	0	5.31	0	15.43	10.82	0	41.34	14.69	7.72	0	17.82	0	0	0	0	4.63	8.41	5.97	0	0	0	0	12.91	0	2.99	34.42	0	0
Bacteria	unk_k	Bacteroidetes	Bacteroidia	Bacteroidales	unk_f	unk_g	uncultured Bacteroidales bacterium	8.41	101.47	22.04	6.31	149.16	49.83	449.48	51.43	202.6	77.08	15.58	8.96	12.75	24.91	26.76	64.56	165.62	43.71	21.33	22.07	39.91	13.59	29.68	34.93	0	0	0	0	0	0	0	0	0	0	44.61	0	0	0
Bacteria	unk_k	Bacteroidetes	Bacteroidia	Marinilabiliales	Marinilabiliaceae			0	3.86	0	0	0	0	0	0	0	0	0	0	0	0	0	0	0	0	0	0	0	0	0	0	0	0	0	0	0	0	0	0	0	0	0	0	0	0
Bacteria	unk_k	Bacteroidetes	Bacteroidia	Marinilabiliales	Marinilabiliaceae	unk_g		0	6.2	0	0	0	0	0	0	0	0	0	0	0	0	0	0	0	0	0	0	0	0	0	0	0	0	0	0	0	0	0	0	0	0	0	0	0	0
Bacteria	unk_k	Bacteroidetes	Bacteroidia	Marinilabiliales	Marinilabiliaceae	unk_g	uncultured Marinilabiliaceae bacterium	0	0	0	0	3.36	0	9.51	0	0	0	0	0	0	0	0	0	0	0	0	0	0	0	0	0	0	0	0	0	0	0	0	0	0	0	0	0	0	0
Bacteria	unk_k	Bacteroidetes	Bacteroidia	unk_o	unk_f			0	0	0	0	0	0	3.06	0	0	0	0	0	0	0	0	0	0	0	0	0	0	0	0	0	0	0	0	0	0	0	0	0	0	0	0	0	0	0
Bacteria	unk_k	Bacteroidetes	Flavobacteriia	Flavobacteriales	Flavobacteriaceae	Capnocytophaga	Capnocytophaga ochracea	17.87	59.97	2.79	0	5.29	18.57	10.75	9.04	73.09	36.54	6.45	3.65	14.64	41.77	18.96	4.93	256.3	17.17	4.74	0	8.77	0	3.88	16.87	0	10.14	16.59	0	0	0	0	7.29	239.5	89.93	49.92	324.13	0	0
Bacteria	unk_k	Bacteroidetes	Flavobacteriia	Flavobacteriales	Flavobacteriaceae	Capnocytophaga		0	0	0	0	0	0	0	0	0	0	0	0	0	0	0	0	0	0	0	0	0	0	0	0	0	0	0	0	0	0	0	0	0	0	0	0	4.62	0
Bacteria	unk_k	Bacteroidetes	Flavobacteriia	Flavobacteriales	Flavobacteriaceae			0	0	0	0	0	0	0	0	5.68	0	0	0	0	4.62	0	0	0	0	0	0	0	0	0	0	0	0	0	0	0	0	0	0	0	0	0	0	0	0
Bacteria	unk_k	Bacteroidetes	Flavobacteriia	Flavobacteriales	Flavobacteriaceae	Riemerella	Riemerella anatipestifer	170.29	255.67	96.05	42.92	210.08	146.49	305.49	377.55	239.29	525.15	119.89	30.7	93.99	124.94	55.97	69.71	210.46	32.97	109.17	0	253.9	16.56	0	95.56	68.44	68.23	105.07	0	0	0	0	0	6.95	0	0	0	11.57	0
Bacteria	unk_k	Bacteroidetes	Flavobacteriia	Flavobacteriales	Flavobacteriaceae	Wautersiella		0	0	0	0	0	0	7.4	0	0	0	0	0	0	0	0	0	9.75	0	0	0	0	0	0	0	0	0	0	0	0	0	0	0	0	0	0	0	0	0
Bacteria	unk_k	Bacteroidetes	Flavobacteriia	Flavobacteriales	unk_f			0	0	0	0	0	0	0	0	0	0	0	0	0	0	0	0	2.09	0	0	0	0	0	0	0	0	0	0	0	0	0	0	0	0	0	0	0	0	0
Bacteria	unk_k	Bacteroidetes	unk_c	unk_o				0	0	0	0	0	0	1.16	0	3.54	3.09	0	0	0	0	0	0	0	0	0	0	0	0	0	0	0	0	0	0	0	0	0	0	0	0	0	0	0	0
Bacteria	unk_k	Bacteroidetes	unk_c	unk_o	unk_f			3.46	86.51	7.02	0	29.01	18.77	127.53	22.39	68.93	8.77	0	3.36	0	70.65	15.17	3.47	83.66	25.6	13.77	34.9	25.92	23.08	2.21	3.66	0	3.48	0	0	0	0	0	0	0	0	0	0	0	0
Bacteria	unk_k	Bacteroidetes	unk_c	unk_o	unk_f	unk_g		60.22	138.35	24.22	4.68	87.66	25.82	119.11	87.73	278.74	97.3	43.84	24.13	43.6	158.82	9.49	49.87	178.77	3.72	16.12	54.12	41.08	8.14	27.52	9.09	22.54	7.81	11.01	0	0	0	6.33	0	0	0	5.77	24.21	0	3.29
Bacteria	unk_k	Bacteroidetes	unk_c	unk_o	unk_f	unk_g	uncultured Bacteroidetes bacterium	201.76	1366.44	222.53	71.28	638.05	270.77	2175.83	1210.6	2663.9	1412.38	293.02	104.94	179.1	527.78	116.51	629.3	2052.69	163.71	120.33	16.8	642.14	35.78	119.33	186.25	290.38	51.74	203.23	8.43	14.48	0	32.94	17.15	242.37	4.71	514.71	35.11	3.19	0
Bacteria	unk_k	Candidatus Melainabacteria	unk_c	Vampirovibrionales	unk_f			0	0	0	0	0	0	0	0	0	4.8	0	0	0	0	0	0	0	0	0	0	0	0	0	0	0	0	0	0	0	0	0	0	0	0	0	0	0	0
Bacteria	unk_k	Candidatus Melainabacteria	unk_c	Vampirovibrionales	unk_f	Vampirovibrio		0	0	0	0	0	0	0	0	0	0	0	0	0	0	0	0	3.14	0	0	0	0	0	0	0	0	0	0	0	0	0	0	0	0	0	0	0	0	0
Bacteria	unk_k	Candidatus Melainabacteria	unk_c	Vampirovibrionales	unk_f	Vampirovibrio	uncultured Vampirovibrio sp.	0	0	0	0	0	0	7.27	0	3.38	0	0	0	0	3.14	0	0	5.52	0	0	0	5.35	0	0	0	0	0	0	0	0	0	0	0	0	0	0	0	0	0
Bacteria	unk_k	Chlorobi	Chlorobia	Chlorobiales	Chlorobiaceae	Chlorobium		0	0	0	0	0	0	0	0	5.25	0	0	0	0	0	0	0	0	0	0	0	0	0	0	0	0	0	0	0	0	0	0	0	0	0	0	0	0	0
Bacteria	unk_k	Chlorobi	Chlorobia	Chlorobiales	Chlorobiaceae			0	0	0	0	0	0	0	0	0	3.21	0	0	0	0	0	3.37	0	0	0	0	3.55	0	0	0	0	0	0	0	0	0	0	0	0	0	0	0	0	0
Bacteria	unk_k	Cyanobacteria	unk_c	unk_o				0	0	0	0	0	0	0	0	0	0	0	0	0	4.74	0	0	12.89	0	0	0	3.39	0	0	0	0	0	0	0	0	0	0	0	0	0	0	0	0	0
Bacteria	unk_k	Cyanobacteria	unk_c	unk_o	unk_f			0	6.51	0	0	0	0	0	0	6.34	2.76	0	0	0	3.54	0	0	3.12	0	0	0	2.81	0	0	0	0	0	0	0	0	0	0	0	0	0	0	0	0	0
Bacteria	unk_k	Elusimicrobia	Elusimicrobia	Elusimicrobiales	Elusimicrobiaceae	Elusimicrobium	uncultured Elusimicrobium sp.	7.15	39.11	5.28	4.15	0	0	0	0	0	0	0	0	4.31	0	0	0	0	0	0	0	0	0	0	0	0	0	0	0	0	0	0	0	0	0	0	0	0	0
Bacteria	unk_k	Elusimicrobia	Elusimicrobia	Elusimicrobiales	Elusimicrobiaceae			6.44	28.92	3.58	0	0	0	0	0	0	0	0	0	3.46	0	0	0	0	0	0	0	0	0	0	0	0	0	0	0	0	0	0	0	0	0	0	0	0	0
Bacteria	unk_k	Elusimicrobia	Elusimicrobia	unk_o	unk_f			7.86	0	0	3.42	0	0	0	3.81	0	0	0	0	8.74	0	0	0	0	0	0	0	0	0	0	0	0	0	0	0	0	0	0	0	0	0	0	0	0	0
Bacteria	unk_k	Elusimicrobia	Elusimicrobia	unk_o	unk_f	unk_g		0	39.47	12.52	0	0	0	0	0	4.19	0	0	0	0	0	0	0	0	0	0	0	0	0	0	0	0	0	0	0	0	0	0	0	0	0	0	0	0	0
Bacteria	unk_k	Elusimicrobia	unk_c	unk_o	unk_f			0	14.33	0	0	0	0	0	0	0	0	0	0	0	0	0	0	0	0	0	0	0	0	0	0	0	0	0	0	0	0	0	0	0	0	0	0	0	0
Bacteria	unk_k	Elusimicrobia	unk_c	unk_o	unk_f	unk_g		0	3.93	0	0	0	0	0	0	0	0	0	0	0	0	0	0	0	0	0	0	0	0	0	0	0	0	0	0	0	0	0	0	0	0	0	0	0	0
Bacteria	unk_k	Firmicutes	Bacilli	Bacillales	Alicyclobacillaceae			0	0	0	0	0	0	0	0	8.51	0	0	0	0	0	0	0	9.05	0	0	0	0	0	0	0	0	0	0	0	0	0	0	0	0	0	0	0	0	0
Bacteria	unk_k	Firmicutes	Bacilli	Bacillales	Bacillaceae	Lysinibacillus	Lysinibacillus sphaericus	0	0	0	0	0	0	0	0	0	0	0	0	0	0	0	0	0	0	0	0	0	0	0	0	0	0	0	0	0	0	0	0	0	0	2.88	0	0	0
Bacteria	unk_k	Firmicutes	Bacilli	Bacillales	Listeriaceae			0	0	0	0	0	0	0	0	0	0	0	0	0	0	0	0	0	0	0	0	0	0	0	0	0	0	0	0	0	0	0	0	0	0	0	0	0.28	0
Bacteria	unk_k	Firmicutes	Bacilli	Bacillales	Paenibacillaceae			0	7.88	0	0	0	0	0	0	0	4.02	0	0	2.75	0	0	0	0	0	0	0	0	0	0	0	0	0	0	0	0	0	0	0	0	0	0	0	0	0
Bacteria	unk_k	Firmicutes	Bacilli	Bacillales	Staphylococcaceae	Staphylococcus		0	0	0	0	0	0	0	0	0	0	0	0	0	0	0	0	0	0	0	0	0	0	0	0	0	0	0	0	0	0	0	0	0	0	0	0	3.4	0
Bacteria	unk_k	Firmicutes	Bacilli	Bacillales	Staphylococcaceae	Staphylococcus	Staphylococcus aureus	0	0	0	0	4.8	0	6.54	4.33	3.93	0	0	0	0	0	0	0	0	0	0	0	0	0	0	0	0	0	6.92	0	0	0	0	0	0	0	6.39	0	0	0
Bacteria	unk_k	Firmicutes	Bacilli	Bacillales	Staphylococcaceae	Staphylococcus	Staphylococcus haemolyticus	0	0	0	0	0	0	0	0	0	0	0	0	0	0	0	0	0	0	0	0	0	0	0	0	0	0	0	0	0	0	0	0	0	0	15.87	0	0	0
Bacteria	unk_k	Firmicutes	Bacilli	Bacillales	Staphylococcaceae	Staphylococcus	Staphylococcus intermedius	0	0	0	0	0	0	0	0	0	0	0	0	0	0	0	0	0	0	0	0	0	0	0	0	0	0	0	0	9.5	0	0	41.42	93.23	0	0	53.8	0	0
Bacteria	unk_k	Firmicutes	Bacilli	Bacillales	Staphylococcaceae	Staphylococcus	Staphylococcus rostri	0	0	0	0	7.01	0	11.04	0	9.12	0	0	0	0	0	0	0	0	0	0	0	0	0	0	0	0	0	0	0	0	0	0	0	0	0	0	0	0	0
Bacteria	unk_k	Firmicutes	Bacilli	Bacillales	unk_f	Gemella	Gemella haemolysans	0	48.65	0	0	0	0	0	0	0	162.67	0	0	21.09	0	0	0	0	0	0	0	0	8.33	0	0	0	0	38.33	0	0	0	0	0	0	0	0	0	0	0
Bacteria	unk_k	Firmicutes	Bacilli	Lactobacillales	Enterococcaceae	Enterococcus	Enterococcus faecalis	7.07	4.99	0	0	11.19	4.27	16.65	34.47	7.55	19.56	0	2.84	0	0	0	0	3.63	0	0	0	8.05	0	0	0	0	19.7	2.96	0	9.45	0	0	13.7	6.66	0	11.85	5.77	5.92	0
Bacteria	unk_k	Firmicutes	Bacilli	Lactobacillales	Enterococcaceae	Enterococcus	Enterococcus faecium	0	0	0	0	0	0	0	0	0	0	0	0	0	0	0	0	0	0	0	0	0	0	0	0	0	0	0	0	0	0	0	23.94	11.36	0	0	0	0	0
Bacteria	unk_k	Firmicutes	Bacilli	Lactobacillales	Enterococcaceae	Enterococcus		0	4.05	0	0	0	0	0	13.18	17.69	0	0	0	3.45	0	0	0	0	0	0	0	0	0	0	0	0	0	0	0	0	0	0	0	7.13	5.2	8.55	0	0	0
Bacteria	unk_k	Firmicutes	Bacilli	Lactobacillales	Lactobacillaceae	Lactobacillus	Lactobacillus murinus	0	0	0	0	0	0	0	15.79	0	0	0	0	0	0	0	0	0	0	0	0	0	0	0	0	0	0	0	0	0	0	0	0	0	0	0	0	0	0
Bacteria	unk_k	Firmicutes	Bacilli	Lactobacillales	Lactobacillaceae	Lactobacillus	Lactobacillus rogosae	0	0	0	0	0	0	0	0	0	0	0	0	0	0	0	0	0	0	0	0	0	0	0	0	0	0	0	0	0	0	3.15	0	0	0	0	5.36	0	0
Bacteria	unk_k	Firmicutes	Bacilli	Lactobacillales	Lactobacillaceae	Lactobacillus	Lactobacillus ruminis	0	3.71	0	0	0	0	0	10.91	0	0	0	0	0	0	0	0	0	0	0	0	0	0	0	0	0	0	0	0	0	0	0	0	0	0	0	0	0	0
Bacteria	unk_k	Firmicutes	Bacilli	Lactobacillales	Lactobacillaceae	Lactobacillus	Lactobacillus sp. XJ132-1212-NF2	0	0	0	0	0	0	0	15.71	0	0	0	0	0	0	0	0	0	0	0	0	0	0	0	0	0	0	0	0	0	0	0	0	0	0	0	0	0	0
Bacteria	unk_k	Firmicutes	Bacilli	Lactobacillales	Lactobacillaceae	Lactobacillus		0	0	0	0	0	0	0	0	0	0	0	0	0	0	0	0	0	0	0	0	0	0	0	0	0	0	0	0	0	2.91	0	0	0	0	0	0	0	0
Bacteria	unk_k	Firmicutes	Bacilli	Lactobacillales	Lactobacillaceae	Pediococcus	Pediococcus acidilactici	0	0	0	0	0	0	0	0	0	0	0	0	0	0	0	0	0	0	0	0	0	0	0	0	0	0	0	3.97	7.94	0	2.89	36.23	0	10.92	42.91	28.44	0	5.16
Bacteria	unk_k	Firmicutes	Bacilli	Lactobacillales	Leuconostocaceae			0	0	0	0	0	0	3.55	0	0	0	0	0	0	0	0	0	0	0	0	0	0	0	0	0	0	0	0	0	0	0	0	0	0	0	0	4.99	0	4.15
Bacteria	unk_k	Firmicutes	Bacilli	Lactobacillales				0	0	0	0	0	0	0	4.04	0	0	0	0	0	0	0	0	0	0	0	0	0	0	0	0	0	0	0	0	0	0	0	0	0	0	0	0	0	0
Bacteria	unk_k	Firmicutes	Bacilli	Lactobacillales	Streptococcaceae			0	0	0	0	0	0	0	3.07	0	0	0	0	0	0	0	0	0	0	0	0	0	0	0	0	0	0	0	0	0	0	0	0	0	0	0	0	0	0
Bacteria	unk_k	Firmicutes	Bacilli	Lactobacillales	Streptococcaceae	Streptococcus		0	14.96	0	0	0	9.06	4.42	4.13	13.43	0	0	0	2.61	8.81	0	0	0	0	0	2.28	7.61	0	11.14	0	0	0	0	4.25	2.79	0	0	3.8	7.32	0	5.31	3.8	3.38	0
Bacteria	unk_k	Firmicutes	Bacilli	Lactobacillales	Streptococcaceae	Streptococcus	Streptococcus agalactiae	0	0	0	0	0	0	0	0	0	0	0	2.61	0	0	0	0	0	0	0	0	0	0	0	0	0	0	0	0	0	0	5.85	6.77	0	0	0	10.51	0	0
Bacteria	unk_k	Firmicutes	Bacilli	Lactobacillales	Streptococcaceae	Streptococcus	Streptococcus equi	0	0	0	0	12.8	0	0	21.64	0	39.95	0	0	0	5.45	3.85	0	0	0	0	0	0	0	3.02	0	0	0	0	0	11.6	3.21	0	0	0	2.55	0	0	0	12.09
Bacteria	unk_k	Firmicutes	Bacilli	Lactobacillales	Streptococcaceae	Streptococcus	Streptococcus equinus	0	0	0	0	0	0	0	0	0	0	0	0	0	0	0	0	0	0	0	0	0	0	0	5.77	0	0	0	0	0	0	0	0	0	0	0	0	0	0
Bacteria	unk_k	Firmicutes	Bacilli	Lactobacillales	Streptococcaceae	Streptococcus	Streptococcus hyointestinalis	0	0	0	0	0	0	0	0	0	0	0	0	0	0	0	0	0	0	0	0	0	0	0	0	0	0	0	0	0	0	0	0	0	0	0	14.12	0	0
Bacteria	unk_k	Firmicutes	Bacilli	Lactobacillales	Streptococcaceae	Streptococcus	Streptococcus infantarius	0	0	0	0	0	0	0	21.64	0	0	0	0	0	0	0	0	0	0	0	0	0	0	0	7.43	0	0	0	0	0	0	0	0	0	0	0	0	0	0
Bacteria	unk_k	Firmicutes	Bacilli	Lactobacillales	Streptococcaceae	Streptococcus	Streptococcus mitis	0	0	0	0	0	4.5	0	13.07	0	4.29	0	0	0	0	0	0	0	0	0	0	3.73	0	0	0	0	0	0	0	0	0	0	0	0	0	0	0	0	0
Bacteria	unk_k	Firmicutes	Bacilli	Lactobacillales	Streptococcaceae	Streptococcus	Streptococcus parauberis	0	0	0	0	15.1	0	23.32	0	0	0	0	0	0	0	0	0	0	0	0	0	0	0	0	0	0	0	0	0	0	0	0	0	0	0	0	0	0	0
Bacteria	unk_k	Firmicutes	Bacilli	Lactobacillales	Streptococcaceae	Streptococcus	Streptococcus pasteurianus	0	0	0	0	0	0	0	0	0	0	0	0	0	0	0	0	0	0	0	0	0	0	0	0	0	0	0	0	3.22	0	0	31.22	6.88	0	0	0	5.28	0
Bacteria	unk_k	Firmicutes	Bacilli	Lactobacillales	Streptococcaceae	Streptococcus	Streptococcus pneumoniae	3.26	11.25	20.35	14.01	3.46	5.66	5.96	33.68	18.29	26.14	0	0	0	0	11.41	2.6	7.83	0	5.69	0	6.82	0	0	29.97	0	0	2.96	0	0	0	0	18.08	3.59	0	0	5.33	0	0
Bacteria	unk_k	Firmicutes	Bacilli	Lactobacillales	Streptococcaceae	Streptococcus	Streptococcus pyogenes	4.52	0	0	0	0	3.6	3.78	3.5	8.84	5.21	0	0	4.44	0	0	0	2.77	0	0	0	6.77	0	0	0	0	0	9.45	0	0	0	0	0	4.75	0	22.77	0	4.1	0
Bacteria	unk_k	Firmicutes	Bacilli	Lactobacillales	Streptococcaceae	Streptococcus	Streptococcus salivarius	0	17.62	13.43	0	0	0	0	0	8.95	0	0	3.77	0	0	0	0	0	0	0	0	0	0	0	0	3.83	0	0	3.26	0	0	0	0	0	0	0	7.05	0	0
Bacteria	unk_k	Firmicutes	Bacilli	Lactobacillales	Streptococcaceae	Streptococcus	Streptococcus sp.	0	0	0	0	0	0	0	0	0	0	0	0	0	0	0	0	0	0	0	0	0	0	0	3.3	0	0	0	0	0	0	0	0	0	0	0	0	0	0
Bacteria	unk_k	Firmicutes	Bacilli	Lactobacillales	Streptococcaceae	Streptococcus	Streptococcus sp. 'group G'	0	0	0	0	0	0	0	0	0	0	0	0	0	0	0	0	0	0	0	0	0	0	0	0	0	0	0	0	0	0	0	16.01	0	0	0	0	0	0
Bacteria	unk_k	Firmicutes	Bacilli	Lactobacillales	Streptococcaceae	Streptococcus	Streptococcus sp. 2011_Oral_MS_A9	0	0	0	0	0	0	0	0	0	0	0	0	0	0	0	0	0	0	0	0	0	0	0	0	0	0	0	0	0	0	0	0	3.8	0	0	0	0	0
Bacteria	unk_k	Firmicutes	Bacilli	Lactobacillales	Streptococcaceae	Streptococcus	Streptococcus sp. MC_29	0	0	0	0	0	0	0	0	0	0	0	0	0	0	0	0	0	0	0	0	0	0	0	0	0	0	0	0	0	0	0	0	0	0	0	7.16	0	0
Bacteria	unk_k	Firmicutes	Bacilli	Lactobacillales	Streptococcaceae	Streptococcus	Streptococcus suis	47.14	58.96	15.81	4.61	53.19	51.71	111.82	106.41	94.78	155.14	7.42	121.99	45.98	35.9	7.17	28.14	85.02	16.57	34.59	6.03	81.34	6.1	12.89	12.26	4.37	3.26	27.51	3.28	0	0	0	30.81	0	20.79	39.26	57.31	0	0
Bacteria	unk_k	Firmicutes	Bacilli	Lactobacillales	Streptococcaceae	Streptococcus	Streptococcus thermophilus	0	0	0	0	0	0	0	0	0	4.12	0	0	0	0	0	0	0	0	0	0	0	0	0	0	0	0	0	8.13	0	0	0	29.11	6.63	0	0	0	13.53	0
Bacteria	unk_k	Firmicutes	Bacilli	Lactobacillales	Streptococcaceae	Streptococcus	uncultured Streptococcus sp.	0	0	0	0	0	0	0	0	0	0	0	0	0	0	0	0	0	0	0	0	0	0	0	0	0	0	0	0	0	0	0	0	0	0	5.5	0	0	0
Bacteria	unk_k	Firmicutes	Clostridia	Clostridiales	Christensenellaceae	unk_g		0	0	0	0	0	0	0	5.6	9.53	0	0	0	0	0	0	0	0	0	0	0	0	0	0	0	0	0	0	0	0	0	3.31	0	0	0	0	0	0	0
Bacteria	unk_k	Firmicutes	Clostridia	Clostridiales	Christensenellaceae	unk_g	uncultured Christensenellaceae bacterium	0	12.23	0	0	0	4.36	16.76	0	0	0	0	0	0	0	4.9	0	3.57	5.23	0	0	0	0	8.09	0	0	0	0	0	0	0	0	0	0	17.59	0	0	0	0
Bacteria	unk_k	Firmicutes	Clostridia	Clostridiales	Clostridiaceae	Alkaliphilus	Alkaliphilus metalliredigens	0	3.75	0	0	0	0	0	0	0	0	0	0	0	0	0	0	0	0	0	0	0	0	0	0	0	0	0	0	0	0	0	0	0	0	0	0	0	0
Bacteria	unk_k	Firmicutes	Clostridia	Clostridiales	Clostridiaceae	Alkaliphilus		0	0	0	0	0	0	3.65	0	0	0	0	0	0	0	0	0	0	0	0	0	0	0	0	0	0	0	0	0	0	0	0	0	0	0	0	0	0	0
Bacteria	unk_k	Firmicutes	Clostridia	Clostridiales	Clostridiaceae	Butyricicoccus	Butyricicoccus faecihominis	0	0	0	0	0	0	0	0	6.56	2.32	0	0	0	0	0	0	0	0	4.18	0	6.38	0	0	0	0	0	0	0	0	0	0	0	0	0	8.54	2.31	0	0
Bacteria	unk_k	Firmicutes	Clostridia	Clostridiales	Clostridiaceae	Butyricicoccus		0	11.76	0	0	0	5.48	0	4.52	12.99	3.01	0	0	3.86	0	0	0	0	0	0	0	0	0	0	0	0	0	0	0	0	0	0	0	0	0	0	0	0	0
Bacteria	unk_k	Firmicutes	Clostridia	Clostridiales	Clostridiaceae	Butyricicoccus	uncultured Butyricicoccus sp.	0	0	0	0	0	0	0	0	0	0	0	0	0	0	0	0	0	0	0	0	0	0	0	0	0	0	0	0	0	0	0	24.67	35.74	0	5.32	35.05	0	0
Bacteria	unk_k	Firmicutes	Clostridia	Clostridiales	Clostridiaceae	Clostridium	Clostridium butyricum	35.17	0	0	0	0	2.52	0	0	0	8.12	0	0	14.62	0	0	0	0	0	0	0	0	0	0	0	0	0	0	0	0	0	0	0	0	0	0	0	0	0
Bacteria	unk_k	Firmicutes	Clostridia	Clostridiales	Clostridiaceae	Clostridium	Clostridium disporicum	0	0	0	0	0	0	0	0	30.25	0	0	0	0	0	0	0	0	0	0	0	0	0	5.97	0	0	0	0	0	0	0	0	4.13	0	0	0	0	0	0
Bacteria	unk_k	Firmicutes	Clostridia	Clostridiales	Clostridiaceae	Clostridium	Clostridium perfringens	0	5.01	0	0	8.13	0	8.13	0	0	0	0	0	0	0	0	0	0	0	5.59	0	0	0	0	0	0	0	0	0	2.08	6.01	0	16.79	12.01	0	17.49	0	2.93	0
Bacteria	unk_k	Firmicutes	Clostridia	Clostridiales	Clostridiaceae	Clostridium	Clostridium saudiense	0	0	0	0	0	0	0	0	0	0	0	0	0	0	0	0	0	0	0	0	0	0	0	0	0	0	0	0	0	0	0	3.83	0	0	0	0	0	0
Bacteria	unk_k	Firmicutes	Clostridia	Clostridiales	Clostridiaceae	Clostridium	Clostridium sp.	0	0	0	0	0	0	0	0	2.75	0	0	0	0	0	0	0	0	0	0	0	0	0	0	0	0	0	0	0	0	0	0	0	0	0	0	0	0	0
Bacteria	unk_k	Firmicutes	Clostridia	Clostridiales	Clostridiaceae	Clostridium	Clostridium sp. 826	0	24.54	5.42	0	6.35	0	18.02	9.95	16.37	0	0	0	0	0	0	0	2.49	0	2.52	0	0	0	0	0	0	0	0	7.63	0	0	0	35.71	3.3	0	0	28.17	0	0
Bacteria	unk_k	Firmicutes	Clostridia	Clostridiales	Clostridiaceae	Clostridium	Clostridium sp. AT4	0	0	0	0	0	0	0	0	0	0	0	0	0	0	0	0	0	0	0	0	0	0	0	0	0	0	0	0	0	0	0	0	0	0	17.57	0	0	0
Bacteria	unk_k	Firmicutes	Clostridia	Clostridiales	Clostridiaceae	Clostridium	Clostridium sp. BG-C124	0	0	0	0	0	0	0	0	24.42	0	0	0	0	0	0	0	0	0	0	0	0	0	0	0	0	0	0	0	0	0	0	0	0	0	0	0	0	0
Bacteria	unk_k	Firmicutes	Clostridia	Clostridiales	Clostridiaceae	Clostridium	Clostridium sp. CS1	0	49.4	20.62	0	34.06	0	127.1	17.15	18.08	19.2	2.74	0	0	6.21	0	0	12.6	5.39	7.91	3.62	0	0	0	0	0	0	0	0	0	0	0	0	0	0	0	0	0	0
Bacteria	unk_k	Firmicutes	Clostridia	Clostridiales	Clostridiaceae	Clostridium	Clostridium sp. MDA2315	0	0	0	0	0	0	0	8.47	0	4.36	0	0	0	0	0	0	0	0	0	0	0	0	0	0	0	0	0	0	0	0	0	0	0	0	0	0	0	0
Bacteria	unk_k	Firmicutes	Clostridia	Clostridiales	Clostridiaceae	Clostridium	Clostridium sp. Marseille-P7770	0	0	0	0	0	0	0	0	4.91	0	0	0	0	0	0	0	0	0	0	0	0	0	0	0	0	0	0	0	0	0	0	0	4.12	0	0	0	0	0
Bacteria	unk_k	Firmicutes	Clostridia	Clostridiales	Clostridiaceae	Clostridium		6.79	13.94	6.08	0	0	5.01	27.82	5.93	44.87	2.75	0	0	3.75	10.53	2.76	0	7.71	5.2	22.46	0	4.21	6.64	0	0	0	0	0	0	5.43	0	0	0	4.75	0	3.06	0	3.39	9.88
Bacteria	unk_k	Firmicutes	Clostridia	Clostridiales	Clostridiaceae	Clostridium	uncultured Clostridium sp.	0	15.39	2.99	0	29.87	17.95	74.47	170.58	135.46	26.24	0	7.9	3.49	51.07	6.79	0	29.7	15.39	2.58	6.68	42.43	0	4.26	6.45	0	0	17.32	0	0	0	4.55	8.11	0	0	6.9	0	0	5.36
Bacteria	unk_k	Firmicutes	Clostridia	Clostridiales	Clostridiaceae			4.03	7.11	0	0	0	3.77	7.76	7.55	13.18	0	0	0	4.21	2.5	0	0	0	0	0	3.01	7.24	0	0	0	0	4	3.28	0	0	0	0	16.45	0	0	0	0	0	0
Bacteria	unk_k	Firmicutes	Clostridia	Clostridiales	Clostridiaceae	Oxobacter	uncultured Oxobacter sp.	0	3.8	0	0	0	0	0	0	0	0	0	0	0	0	0	0	0	0	0	0	0	0	0	0	0	0	0	0	0	0	0	0	0	0	0	0	0	0
Bacteria	unk_k	Firmicutes	Clostridia	Clostridiales	Clostridiaceae	Sarcina	uncultured Sarcina sp.	0	0	0	0	0	0	0	0	0	0	0	0	0	0	0	0	0	0	0	5.82	0	0	0	0	0	0	0	0	0	0	0	0	0	0	0	0	0	0
Bacteria	unk_k	Firmicutes	Clostridia	Clostridiales	Clostridiaceae	unk_g	Clostridiaceae bacterium DJF_VR76	0	8.33	0	0	0	0	0	0	0	0	0	0	0	0	0	0	0	0	0	0	0	0	0	0	0	0	0	0	0	0	0	0	0	0	0	0	0	0
Bacteria	unk_k	Firmicutes	Clostridia	Clostridiales	Clostridiaceae	unk_g	Clostridiaceae bacterium K10	0	124.14	14.78	12.86	2.98	13.49	108.82	15.99	99.34	4.28	15.42	21.25	2.02	0	5.38	17.55	77.23	18.63	6.81	6.51	11.12	3.32	11.86	0	0	5.27	2.87	0	0	0	0	0	0	0	0	7.65	0	0
Bacteria	unk_k	Firmicutes	Clostridia	Clostridiales	Clostridiaceae	unk_g		0	3.06	0	0	0	0	0	0	0	0	0	0	0	18.17	0	0	0	0	0	0	0	0	8.1	0	0	0	4.81	0	0	0	0	0	0	0	0	0	4.15	0
Bacteria	unk_k	Firmicutes	Clostridia	Clostridiales	Clostridiaceae	unk_g	uncultured Clostridiaceae bacterium	0	0	0	0	0	0	0	3.98	19.33	7.26	0	4.48	0	0	0	0	0	0	0	0	0	0	0	0	0	0	0	0	0	0	0	3.24	0	0	0	21.17	0	0
Bacteria	unk_k	Firmicutes	Clostridia	Clostridiales	Clostridiales Family IV. Incertae Sedis	unk_g	uncultured Clostridiales Family IV bacterium	4.82	0	0	0	0	0	0	0	0	0	0	0	0	0	0	0	0	0	0	0	0	0	0	0	0	0	0	0	0	0	0	0	0	0	0	0	0	0
Bacteria	unk_k	Firmicutes	Clostridia	Clostridiales	Clostridiales Family XIII. Incertae Sedis	Anaerovorax		0	2.82	0	0	0	0	2.9	0	0	0	0	0	0	0	0	0	0	0	0	0	0	0	0	0	0	0	0	0	0	0	0	0	0	0	0	0	0	0
Bacteria	unk_k	Firmicutes	Clostridia	Clostridiales	Clostridiales Family XIII. Incertae Sedis	Congobacterium	Congobacterium massiliense	0	0	0	0	0	0	10.22	2.62	12.57	0	0	0	0	0	0	0	8.92	0	0	0	0	0	0	0	0	0	0	0	0	0	0	0	0	0	0	0	0	0
Bacteria	unk_k	Firmicutes	Clostridia	Clostridiales	Clostridiales Family XIII. Incertae Sedis	Congobacterium		0	0	0	0	0	0	0	0	0	0	0	0	0	0	0	0	0	3.26	3.26	0	0	0	0	0	0	0	0	0	0	0	0	0	0	0	0	0	0	0
Bacteria	unk_k	Firmicutes	Clostridia	Clostridiales	Clostridiales Family XIII. Incertae Sedis	Ihubacter		0	0	0	0	0	0	0	0	2.69	0	0	0	0	0	0	0	0	0	0	0	0	0	0	0	0	0	0	0	0	0	0	0	0	0	0	0	0	0
Bacteria	unk_k	Firmicutes	Clostridia	Clostridiales	Clostridiales Family XIII. Incertae Sedis	Mogibacterium		0	0	0	0	0	0	0	0	0	0	0	3.1	0	0	0	0	0	0	0	0	0	0	0	0	0	0	0	0	0	0	0	0	0	0	0	0	0	0
Bacteria	unk_k	Firmicutes	Clostridia	Clostridiales	Clostridiales Family XIII. Incertae Sedis			0	8.21	0	0	0	0	0	0	13.48	0	0	0	0	2.74	0	0	4.11	0	0	0	0	0	0	0	0	0	0	0	0	0	0	0	0	0	0	0	0	0
Bacteria	unk_k	Firmicutes	Clostridia	Clostridiales	Clostridiales Family XIII. Incertae Sedis	unk_g	uncultured Clostridiales Family XIII bacterium	0	6.09	0	0	0	0	0	0	0	0	0	0	0	0	0	0	0	0	0	0	0	0	0	0	0	0	0	0	0	0	0	0	0	0	0	0	0	0
Bacteria	unk_k	Firmicutes	Clostridia	Clostridiales	Eubacteriaceae	Eubacterium	Eubacterium coprostanoligenes	2.87	14.26	0	0	0	5.92	0	0	8.02	0	0	0	0	17.26	3.85	0	0	5	3.15	0	0	0	0	22.52	0	0	0	0	0	0	0	0	0	0	0	0	0	0
Bacteria	unk_k	Firmicutes	Clostridia	Clostridiales	Eubacteriaceae	Eubacterium	Eubacterium ramulus	0	2.87	0	0	0	0	7.49	4.24	3.75	0	0	3.83	0	2.51	0	0	4.15	4.47	0	0	0	0	0	0	0	0	0	3.88	0	0	0	0	0	0	22.44	53.82	0	0
Bacteria	unk_k	Firmicutes	Clostridia	Clostridiales	Eubacteriaceae	Eubacterium	Eubacterium sp.	0	0	0	0	0	0	0	0	2.57	0	0	0	2.9	0	0	0	0	0	0	0	0	0	0	0	0	0	0	0	0	0	0	13.77	0	0	0	0	12.69	0
Bacteria	unk_k	Firmicutes	Clostridia	Clostridiales	Eubacteriaceae	Eubacterium		2.61	11.84	3.59	0	0	0	26.52	7.31	14.82	0	7.19	0	4.22	0	4.13	3.34	7.5	0	3.78	0	0	0	2.84	3.59	0	0	6.95	0	10	8.8	4.32	2.9	15.63	0	7.09	115.16	37.82	0
Bacteria	unk_k	Firmicutes	Clostridia	Clostridiales	Eubacteriaceae	Eubacterium	[Eubacterium] eligens	0	26.83	3.2	0	0	0	0	0	42.07	12.89	0	5.72	0	0	0	0	19.9	0	0	0	53.67	0	0	0	0	0	0	0	0	0	0	14.31	0	20.83	0	10.97	9.36	0
Bacteria	unk_k	Firmicutes	Clostridia	Clostridiales	Eubacteriaceae	Eubacterium	uncultured Eubacterium sp.	20.61	19.33	0	2.37	6.28	7.83	32.45	22.14	39.93	0	0	0	14.88	0	0	5.99	11.52	4.06	3.36	0	5.45	0	6.8	0	0	0	0	4.5	36.76	0	12.38	18.09	0	11.6	53.87	30.03	0	10.03
Bacteria	unk_k	Firmicutes	Clostridia	Clostridiales	Eubacteriaceae	Intestinibacillus	Intestinibacillus sp. Marseille-P4005	0	5.24	0	0	0	0	0	6.16	0	0	0	0	0	0	0	0	0	0	0	0	0	0	0	0	0	0	0	0	0	0	0	0	0	0	0	0	0	0
Bacteria	unk_k	Firmicutes	Clostridia	Clostridiales	Eubacteriaceae	Intestinibacillus		0	5.3	0	0	0	0	0	0	4.26	0	0	0	0	0	0	0	0	0	0	0	0	0	0	0	0	0	0	0	0	0	0	0	0	0	0	0	0	0
Bacteria	unk_k	Firmicutes	Clostridia	Clostridiales	Eubacteriaceae			4.15	0	3.17	0	5.09	6.3	3.53	7.9	13.96	0	0	0	3.82	3.78	0	5.61	0	0	0	0	0	0	0	4.33	0	0	12.07	0	3.33	3.21	0	0	0	3.16	16.58	0	0	0
Bacteria	unk_k	Firmicutes	Clostridia	Clostridiales	Eubacteriaceae	unk_g	Eubacteriaceae bacterium DJF_CR57k1	0	0	0	0	0	0	0	0	4.65	5.97	0	0	0	0	0	0	0	0	0	0	0	0	0	0	0	0	0	0	0	0	0	0	0	0	0	0	0	0
Bacteria	unk_k	Firmicutes	Clostridia	Clostridiales	Lachnospiraceae	Anaerobutyricum	Anaerobutyricum hallii	0	0	0	0	0	0	0	0	0	0	0	0	0	0	0	0	0	0	0	0	0	0	0	0	0	0	0	0	0	0	0	2.52	0	0	0	0	0	0
Bacteria	unk_k	Firmicutes	Clostridia	Clostridiales	Lachnospiraceae	Anaerostipes	Anaerostipes hadrus	0	3.07	2.39	0	0	0	9.81	0	0	0	0	0	0	0	0	0	0	0	0	0	0	0	0	0	0	0	0	6.79	0	0	0	35.26	7.1	0	50.62	17.57	0	24.46
Bacteria	unk_k	Firmicutes	Clostridia	Clostridiales	Lachnospiraceae	Anaerostipes		0	2.78	0	0	0	0	3.15	0	0	0	0	0	0	0	0	0	0	0	0	0	0	4.31	0	0	0	0	0	0	0	0	0	0	0	0	2.4	0	5.12	0
Bacteria	unk_k	Firmicutes	Clostridia	Clostridiales	Lachnospiraceae	Anaerostipes	uncultured Anaerostipes sp.	0	0	0	0	0	0	0	0	0	0	0	0	4.5	0	0	0	0	0	0	0	0	0	0	0	0	0	0	0	0	0	5.5	0	0	0	0	0	0	3.89
Bacteria	unk_k	Firmicutes	Clostridia	Clostridiales	Lachnospiraceae	Anaerotignum	Anaerotignum sp.	0	0	0	0	0	0	0	0	4.66	0	0	0	0	0	0	0	0	0	0	0	0	0	0	0	0	0	0	0	0	0	0	0	0	0	0	12	0	0
Bacteria	unk_k	Firmicutes	Clostridia	Clostridiales	Lachnospiraceae	Anaerotignum		0	0	0	0	0	0	0	0	0	0	0	0	0	3.63	0	0	0	0	0	0	3.91	0	0	0	0	0	0	0	0	0	0	0	0	0	0	0	0	0
Bacteria	unk_k	Firmicutes	Clostridia	Clostridiales	Lachnospiraceae	Blautia	Blautia faecis	0	0	0	0	0	0	0	0	0	0	0	0	0	0	0	0	0	0	0	0	7.42	0	0	0	0	0	0	0	0	0	0	0	0	0	0	90.08	0	11.83
Bacteria	unk_k	Firmicutes	Clostridia	Clostridiales	Lachnospiraceae	Blautia	Blautia hansenii	0	0	0	0	0	0	0	0	0	0	0	0	0	0	0	0	0	0	0	0	0	0	0	0	0	0	0	0	3.36	0	0	0	0	0	0	0	0	0
Bacteria	unk_k	Firmicutes	Clostridia	Clostridiales	Lachnospiraceae	Blautia	Blautia luti	0	0	0	0	0	0	0	0	0	0	0	0	0	0	0	0	0	0	0	0	0	0	0	0	0	0	0	0	0	0	0	0	0	0	0	2.4	0	0
Bacteria	unk_k	Firmicutes	Clostridia	Clostridiales	Lachnospiraceae	Blautia	Blautia massiliensis	0	0	0	0	0	0	0	16.28	14.29	12.82	0	0	0	0	0	0	0	0	0	0	0	0	0	0	0	0	0	0	0	0	0	10.91	5.07	0	12.96	14.91	0	0
Bacteria	unk_k	Firmicutes	Clostridia	Clostridiales	Lachnospiraceae	Blautia	Blautia obeum	0	5.19	0	0	0	0	3.52	16.12	11.97	0	0	0	0	0	0	0	8.36	0	0	0	0	0	0	0	0	0	0	0	4.14	0	0	0	0	0	0	6.73	0	0
Bacteria	unk_k	Firmicutes	Clostridia	Clostridiales	Lachnospiraceae	Blautia	Blautia sp.	0	7.82	0	0	0	2.97	3.25	0	10.41	7.17	0	7.12	0	0	0	0	10.22	0	0	0	0	0	0	2.87	0	0	0	0	6.03	0	0	105.6	3.09	8.16	0	3.36	0	34.79
Bacteria	unk_k	Firmicutes	Clostridia	Clostridiales	Lachnospiraceae	Blautia	Blautia sp. MC_32	0	0	0	0	5.48	0	20.1	0	5.99	0	0	0	0	0	0	0	0	0	0	0	0	0	0	0	0	0	0	0	0	0	0	12.72	16.09	0	27.88	12.5	0	0
Bacteria	unk_k	Firmicutes	Clostridia	Clostridiales	Lachnospiraceae	Blautia	Blautia sp. Marseille-P2398	0	0	0	0	0	0	0	0	4.03	0	0	0	0	0	0	0	0	0	0	0	0	0	0	0	0	0	0	0	0	0	0	0	0	0	0	0	0	0
Bacteria	unk_k	Firmicutes	Clostridia	Clostridiales	Lachnospiraceae	Blautia	Blautia sp. Marseille-P3313	0	0	0	0	0	0	0	0	15.26	9.05	0	0	0	0	0	0	3.63	0	0	0	0	0	0	0	0	0	0	0	0	0	0	0	0	0	0	0	0	0
Bacteria	unk_k	Firmicutes	Clostridia	Clostridiales	Lachnospiraceae	Blautia	Blautia sp. Marseille-P3702	0	0	0	0	0	0	0	2.87	18.86	8.96	0	0	0	0	0	0	7.01	0	0	0	0	0	0	0	0	0	0	0	0	0	0	0	0	0	0	0	0	0
Bacteria	unk_k	Firmicutes	Clostridia	Clostridiales	Lachnospiraceae	Blautia	Blautia stercoris	0	0	0	0	0	0	0	11.54	29.65	3.84	0	0	0	0	0	0	9.37	3.37	4.61	0	0	0	0	0	0	0	0	0	0	0	0	0	0	0	0	0	0	0
Bacteria	unk_k	Firmicutes	Clostridia	Clostridiales	Lachnospiraceae	Blautia	Blautia wexlerae	0	0	0	0	0	3.59	0	41.16	3.5	8.15	0	0	0	0	0	0	23.24	0	0	0	0	0	0	0	0	0	0	0	0	0	0	0	0	0	2.72	123.98	0	0
Bacteria	unk_k	Firmicutes	Clostridia	Clostridiales	Lachnospiraceae	Blautia		0	13.43	3.14	0	16.35	6.5	56.62	84.18	111.92	0	0	4.38	0	9.5	3.74	0	14.3	8.25	13.69	0	21.88	4.34	0	0	0	0	0	0	20.67	0	2.79	23.25	4.63	0	20.98	135.3	3.2	41.59
Bacteria	unk_k	Firmicutes	Clostridia	Clostridiales	Lachnospiraceae	Blautia	[Ruminococcus] gnavus	0	0	0	0	0	0	0	0	4	0	0	0	0	0	0	0	0	0	0	0	0	0	0	0	0	0	0	0	0	0	0	0	0	0	19.89	7.98	0	15.09
Bacteria	unk_k	Firmicutes	Clostridia	Clostridiales	Lachnospiraceae	Blautia	[Ruminococcus] torques	0	0	0	0	0	0	0	0	0	0	0	0	0	0	0	0	0	0	0	0	0	0	0	0	0	0	0	0	0	0	0	26.81	0	0	0	51.11	0	0
Bacteria	unk_k	Firmicutes	Clostridia	Clostridiales	Lachnospiraceae	Blautia	uncultured Blautia sp.	0	3.16	3.38	0	0	5.31	13.72	68.16	47.64	0	0	0	0	16.72	3.51	0	0	0	0	0	0	0	0	0	0	0	0	0	0	0	0	17.5	21.51	0	76.07	67.74	0	0
Bacteria	unk_k	Firmicutes	Clostridia	Clostridiales	Lachnospiraceae	Butyrivibrio	Butyrivibrio crossotus	0	0	0	0	0	0	0	17.89	31.19	0	0	0	0	0	0	0	0	0	0	0	155.25	17.83	0	0	0	0	0	0	0	0	0	0	0	0	0	0	0	0
Bacteria	unk_k	Firmicutes	Clostridia	Clostridiales	Lachnospiraceae	Butyrivibrio	Butyrivibrio fibrisolvens	0	8.04	0	0	0	0	16.29	0	0	0	0	2.38	0	0	0	0	0	2.74	0	3.34	0	0	0	0	0	0	0	0	0	0	0	0	0	0	0	0	0	0
Bacteria	unk_k	Firmicutes	Clostridia	Clostridiales	Lachnospiraceae	Butyrivibrio		0	0	0	0	0	0	0	0	11.78	0	0	0	0	0	0	0	0	0	0	0	0	0	0	0	0	0	0	0	0	0	0	0	0	0	0	0	0	0
Bacteria	unk_k	Firmicutes	Clostridia	Clostridiales	Lachnospiraceae	Coprococcus	Coprococcus catus	0	0	0	0	0	0	5.08	0	0	0	0	0	0	0	0	0	0	0	0	0	0	0	0	0	0	0	0	0	0	0	0	0	0	0	0	10.64	0	0
Bacteria	unk_k	Firmicutes	Clostridia	Clostridiales	Lachnospiraceae	Coprococcus	Coprococcus comes	0	0	0	0	0	0	0	0	0	0	0	3.88	0	0	0	0	0	0	0	0	0	0	0	0	0	0	0	0	0	0	0	0	6.85	0	0	4.16	0	0
Bacteria	unk_k	Firmicutes	Clostridia	Clostridiales	Lachnospiraceae	Coprococcus	Coprococcus eutactus	0	3.72	0	0	0	0	0	0	2.39	0	0	0	0	0	0	0	0	0	0	0	0	0	0	0	0	0	0	0	0	0	0	0	0	0	0	0	0	0
Bacteria	unk_k	Firmicutes	Clostridia	Clostridiales	Lachnospiraceae	Coprococcus	Coprococcus sp. ART55/1	0	0	0	0	0	0	0	0	0	0	0	0	0	0	0	0	0	0	0	0	0	0	0	0	0	0	0	0	18.34	0	0	0	0	0	0	0	0	6.78
Bacteria	unk_k	Firmicutes	Clostridia	Clostridiales	Lachnospiraceae	Coprococcus		0	9.57	0	0	0	0	2.86	0	10.78	2.91	3.15	0	0	4.24	0	0	0	0	2.77	0	6.25	0	8.71	0	0	0	0	0	19.87	0	4.82	5.43	5.57	2.99	0	0	0	0
Bacteria	unk_k	Firmicutes	Clostridia	Clostridiales	Lachnospiraceae	Coprococcus	uncultured Coprococcus sp.	12.92	34.85	16.06	12.08	23.11	21.25	61.02	40.85	63.2	26.14	2.36	5.99	13.69	26.26	14.09	4.76	71.34	12.1	18.62	12.13	40.73	9.02	0	0	0	0	17.01	0	17	0	5.42	49.25	41.13	7.03	3	59.43	28.82	70.5
Bacteria	unk_k	Firmicutes	Clostridia	Clostridiales	Lachnospiraceae	Dorea	Dorea formicigenerans	0	0	0	0	0	0	0	0	0	0	0	0	0	0	0	0	0	0	0	0	0	0	0	0	0	0	0	0	0	0	0	4.42	0	0	0	2.6	0	0
Bacteria	unk_k	Firmicutes	Clostridia	Clostridiales	Lachnospiraceae	Dorea	Dorea longicatena	0	4.39	0	0	0	0	0	8.71	53.01	0	0	6.78	0	0	0	3.75	37.74	0	0	0	0	0	0	0	0	0	0	0	9.26	0	0	7.51	4.05	0	14.09	29.78	0	0
Bacteria	unk_k	Firmicutes	Clostridia	Clostridiales	Lachnospiraceae	Dorea	Dorea sp. Marseille-P4003	0	0	0	0	0	0	4.52	0	0	0	0	0	0	0	0	0	2.56	0	0	0	0	0	0	0	0	0	0	0	0	0	0	0	0	0	0	9.99	0	0
Bacteria	unk_k	Firmicutes	Clostridia	Clostridiales	Lachnospiraceae	Dorea	Dorea sp. Marseille-P4042	0	0	0	0	0	0	0	0	4.96	0	0	0	0	0	0	0	0	0	0	0	0	0	0	0	0	0	0	0	0	0	0	0	0	0	0	0	0	0
Bacteria	unk_k	Firmicutes	Clostridia	Clostridiales	Lachnospiraceae	Dorea		0	0	0	0	0	0	13.01	0	0	6.33	0	0	0	2.73	0	0	5.11	0	3.19	0	0	0	0	0	0	0	0	0	0	0	2.64	0	0	0	7.78	6.81	0	6.98
Bacteria	unk_k	Firmicutes	Clostridia	Clostridiales	Lachnospiraceae	Dorea	uncultured Dorea sp.	0	8.1	2.82	0	8.66	6.06	13.47	47.06	24.79	50.84	0	0	3.13	0	0	4.72	11.02	0	2.55	0	4.6	4.6	0	0	0	0	0	0	0	3.61	0	12.47	0	0	54.88	26.01	0	0
Bacteria	unk_k	Firmicutes	Clostridia	Clostridiales	Lachnospiraceae	Fusicatenibacter	Fusicatenibacter saccharivorans	0	0	0	0	0	0	0	6.01	50.08	0	0	0	0	0	3.49	0	12.87	5.84	0	0	0	0	0	0	0	0	0	8.39	12.43	0	0	36.73	4.39	9.5	5.04	118.47	0	12.36
Bacteria	unk_k	Firmicutes	Clostridia	Clostridiales	Lachnospiraceae	Fusicatenibacter		0	0	0	0	0	0	0	6.16	0	0	0	0	0	0	0	0	0	0	5.86	0	0	0	0	0	0	0	0	0	0	0	0	0	0	0	0	0	0	0
Bacteria	unk_k	Firmicutes	Clostridia	Clostridiales	Lachnospiraceae	Kineothrix	Kineothrix sp.	12.97	15.48	2.89	0	0	14.37	5.09	0	33.66	9.44	0	0	6.01	21.05	3.77	7.05	72.86	2.85	4.67	0	7.64	0	0	6.89	0	5.69	74.45	0	0	0	0	5.63	0	0	0	47.16	14.46	0
Bacteria	unk_k	Firmicutes	Clostridia	Clostridiales	Lachnospiraceae	Kineothrix		0	0	0	0	0	0	0	0	0	0	0	0	0	0	0	0	0	0	0	0	0	0	0	0	9.52	0	0	0	0	0	0	0	0	0	0	0	0	0
Bacteria	unk_k	Firmicutes	Clostridia	Clostridiales	Lachnospiraceae	Lachnoanaerobaculum	Lachnoanaerobaculum saburreum	26.35	26.45	0	5.48	29.19	40.66	44.45	27.65	29.54	11.33	0	0	22.38	15.97	13.59	0	39.32	5.59	21.52	0	69.69	11.59	5.63	0	0	6.39	36.4	0	0	0	0	48.08	0	0	0	0	0	0
Bacteria	unk_k	Firmicutes	Clostridia	Clostridiales	Lachnospiraceae	Lachnoclostridium	Lachnoclostridium edouardi	0	0	0	0	0	0	0	0	0	0	0	0	0	0	0	0	0	0	0	0	0	0	0	0	0	0	0	0	0	0	0	0	0	0	0	6.05	0	0
Bacteria	unk_k	Firmicutes	Clostridia	Clostridiales	Lachnospiraceae	Lachnoclostridium		0	0	0	0	0	0	0	0	0	0	0	0	0	0	0	0	0	0	0	0	0	0	0	0	0	0	0	0	0	0	0	0	0	0	8.06	0	0	3.48
Bacteria	unk_k	Firmicutes	Clostridia	Clostridiales	Lachnospiraceae	Lachnoclostridium	[Clostridium] clostridioforme	0	0	0	0	0	0	0	0	0	0	0	0	0	0	0	0	0	0	0	0	0	0	0	0	0	0	0	0	0	0	0	0	0	0	7.53	2.68	0	0
Bacteria	unk_k	Firmicutes	Clostridia	Clostridiales	Lachnospiraceae	Lachnospira	Lachnospira pectinoschiza	0	0	0	0	0	0	0	0	0	0	0	0	0	0	0	0	0	0	0	0	0	0	0	0	0	0	0	0	0	0	0	0	0	0	0	149.17	0	0
Bacteria	unk_k	Firmicutes	Clostridia	Clostridiales	Lachnospiraceae	Lachnospira	uncultured Lachnospira sp.	0	0	0	0	0	0	0	0	0	0	0	0	0	0	0	0	0	0	0	0	0	0	0	0	0	0	0	0	0	0	0	0	0	0	6.61	0	0	0
Bacteria	unk_k	Firmicutes	Clostridia	Clostridiales	Lachnospiraceae	Mediterraneibacter		0	0	0	0	0	0	0	0	3.6	0	0	0	0	0	0	0	0	0	0	0	0	0	0	0	0	0	0	0	0	0	0	0	0	0	0	0	0	0
Bacteria	unk_k	Firmicutes	Clostridia	Clostridiales	Lachnospiraceae			19.85	19.59	3.47	2.37	14.23	7.5	50	40.7	89.81	32.57	0	7.72	15.66	29.24	10.07	4	38.85	4.8	18.11	4	112.12	3.51	4.56	0	0	0	25.84	0	33.15	7.76	3.26	13.55	15.17	2.97	125.31	341.16	3.17	17.07
Bacteria	unk_k	Firmicutes	Clostridia	Clostridiales	Lachnospiraceae	Oribacterium		0	3.17	0	0	0	0	0	0	0	0	0	0	0	0	0	0	0	0	0	0	0	0	0	0	0	0	0	0	0	0	0	0	0	0	0	0	0	0
Bacteria	unk_k	Firmicutes	Clostridia	Clostridiales	Lachnospiraceae	Oribacterium	uncultured Oribacterium sp.	0	0	0	0	0	0	0	0	4.47	0	0	0	0	0	0	0	0	0	0	0	0	0	0	0	0	0	0	0	0	0	0	0	0	0	0	0	0	0
Bacteria	unk_k	Firmicutes	Clostridia	Clostridiales	Lachnospiraceae	Roseburia		10.14	9.18	0	0	12.16	30.66	33.85	19.53	125.94	9.59	0	0	3.68	19.66	3.78	3.23	19.67	0	4.5	0	26.66	6.79	9.97	9.37	2.63	3.55	37.64	10.73	17.84	4.37	0	12.37	3.65	6.86	58.18	98.5	13.63	9.49
Bacteria	unk_k	Firmicutes	Clostridia	Clostridiales	Lachnospiraceae	Roseburia	Roseburia faecis	0	0	0	0	0	3	0	0	0	0	0	0	0	0	0	0	0	0	0	0	0	0	0	0	0	0	0	0	0	0	0	4.11	0	6.84	0	50.23	11	0
Bacteria	unk_k	Firmicutes	Clostridia	Clostridiales	Lachnospiraceae	Roseburia	Roseburia hominis	0	33.91	10.39	3.92	0	6.54	0	0	0	0	0	0	0	0	0	0	2.97	0	0	0	0	0	0	0	0	0	0	0	0	0	0	17.05	0	0	37.89	18.89	0	0
Bacteria	unk_k	Firmicutes	Clostridia	Clostridiales	Lachnospiraceae	Roseburia	Roseburia intestinalis	0	105.41	17.5	12.87	0	0	12.99	0	0	0	7.23	0	0	0	0	21.74	43.43	0	0	0	0	0	0	0	0	0	0	0	10.12	0	0	0	0	0	0	181.44	0	50.78
Bacteria	unk_k	Firmicutes	Clostridia	Clostridiales	Lachnospiraceae	Roseburia	Roseburia inulinivorans	0	0	0	0	0	4.25	0	0	64.46	0	0	5.47	0	8.15	0	11.23	20.52	0	0	0	0	0	0	5.23	0	0	19.6	32.25	2.59	0	0	14.22	0	0	206.11	196.4	0	0
Bacteria	unk_k	Firmicutes	Clostridia	Clostridiales	Lachnospiraceae	Roseburia	Roseburia sp. 1120	0	10.57	3.58	0	9.03	4.33	23.78	4.92	47.4	0	0	3.92	4.14	0	0	0	19.7	7.03	8.72	3.12	4.87	0	0	0	0	0	0	0	0	0	0	2.91	0	0	2.82	44.65	0	12.74
Bacteria	unk_k	Firmicutes	Clostridia	Clostridiales	Lachnospiraceae	Roseburia	Roseburia sp. 11SE38	0	4.58	0	0	0	0	0	0	0	0	0	0	0	0	0	0	0	0	0	0	4.29	0	0	0	0	0	0	0	0	6.86	4.31	0	0	0	0	9.04	0	0
Bacteria	unk_k	Firmicutes	Clostridia	Clostridiales	Lachnospiraceae	Roseburia	Roseburia sp. A2-183	0	14.4	5.38	2.72	6.25	0	20.94	6.65	18.68	4.15	0	5.45	0	6.96	3.54	0	11.14	4.57	5.42	3.68	0	0	3.23	0	0	0	6.14	0	0	0	0	23.44	12.55	0	0	16.53	0	0
Bacteria	unk_k	Firmicutes	Clostridia	Clostridiales	Lachnospiraceae	Roseburia	Roseburia sp. DJF_VR77	0	0	0	0	0	0	0	0	3.18	0	0	0	0	0	0	0	0	0	0	0	0	0	0	0	0	0	0	0	0	0	0	0	0	0	0	0	0	0
Bacteria	unk_k	Firmicutes	Clostridia	Clostridiales	Lachnospiraceae	Roseburia	Roseburia sp. MC_37	0	0	0	0	0	0	0	0	0	3.52	0	0	0	0	0	0	0	0	0	0	0	0	0	0	0	0	0	0	0	0	0	0	0	0	0	0	0	0
Bacteria	unk_k	Firmicutes	Clostridia	Clostridiales	Lachnospiraceae	Roseburia	uncultured Roseburia sp.	0	3.55	0	0	0	0	3.46	14.98	19.45	0	0	0	0	0	0	0	2.64	0	0	0	0	0	0	0	5.22	0	8.68	0	0	0	0	0	0	0	0	75.01	0	0
Bacteria	unk_k	Firmicutes	Clostridia	Clostridiales	Lachnospiraceae	Syntrophococcus	uncultured Syntrophococcus sp.	0	0	0	0	0	0	2.77	0	6.36	0	0	0	0	0	0	0	0	0	0	0	0	0	0	0	0	0	0	0	0	0	0	0	0	0	0	0	0	0
Bacteria	unk_k	Firmicutes	Clostridia	Clostridiales	Lachnospiraceae	unk_g	Lachnospiraceae bacterium	0	0	0	0	0	4.98	0	0	24.68	0	0	0	0	0	0	0	0	0	0	0	7.25	0	0	0	0	0	0	0	0	0	0	12.6	0	0	0	3.11	0	0
Bacteria	unk_k	Firmicutes	Clostridia	Clostridiales	Lachnospiraceae	unk_g	Lachnospiraceae bacterium DJF_CR52	5.23	14.46	0	0	0	7.09	10.85	0	23.6	0	0	0	0	0	0	0	4.8	0	0	0	10.74	0	0	0	0	0	2.7	0	0	0	0	0	0	0	0	0	0	0
Bacteria	unk_k	Firmicutes	Clostridia	Clostridiales	Lachnospiraceae	unk_g	Lachnospiraceae bacterium DJF_VP08k1	0	0	0	0	0	0	0	5.19	0	0	0	0	0	0	0	0	0	0	0	0	0	0	0	0	0	0	0	0	0	0	0	0	0	0	0	0	0	0
Bacteria	unk_k	Firmicutes	Clostridia	Clostridiales	Lachnospiraceae	unk_g	Lachnospiraceae bacterium DJF_VP18k1	0	0	0	0	0	0	0	0	3.07	0	0	0	0	0	0	0	0	0	0	0	0	0	0	0	0	0	0	0	0	0	0	0	0	0	0	0	0	0
Bacteria	unk_k	Firmicutes	Clostridia	Clostridiales	Lachnospiraceae	unk_g	Lachnospiraceae bacterium DJF_VP52	2.8	0	0	0	0	0	0	0	11.23	0	0	0	0	0	0	0	0	0	0	0	3.41	0	0	0	0	0	0	0	0	0	0	0	0	0	0	0	0	0
Bacteria	unk_k	Firmicutes	Clostridia	Clostridiales	Lachnospiraceae	unk_g	Lachnospiraceae bacterium DJF_VR44	0	0	0	0	0	0	4.2	0	0	0	0	0	0	0	0	0	0	0	0	0	0	0	0	0	0	0	0	0	0	0	0	0	0	0	0	0	0	0
Bacteria	unk_k	Firmicutes	Clostridia	Clostridiales	Lachnospiraceae	unk_g	Lachnospiraceae bacterium GAM79	0	0	0	0	0	0	0	0	0	0	0	0	0	0	0	0	0	0	0	0	0	0	0	0	0	0	0	0	0	0	0	0	0	0	0	10.23	0	0
Bacteria	unk_k	Firmicutes	Clostridia	Clostridiales	Lachnospiraceae	unk_g	Lachnospiraceae bacterium MC_36	0	15.58	2.87	0	0	0	0	0	22.98	0	0	0	0	0	0	0	6.97	5.57	7.84	0	0	0	0	0	0	0	0	3.04	0	0	0	92.06	7.62	0	8.46	29.07	0	9.65
Bacteria	unk_k	Firmicutes	Clostridia	Clostridiales	Lachnospiraceae	unk_g	Lachnospiraceae bacterium TF01-11	0	0	0	0	0	0	0	0	3.44	0	0	0	0	0	0	0	0	0	0	0	0	0	0	0	0	0	0	0	0	0	0	0	0	0	0	0	0	0
Bacteria	unk_k	Firmicutes	Clostridia	Clostridiales	Lachnospiraceae	unk_g		16.61	74.6	7.52	3.22	6.86	20.75	44.43	29.01	143.41	40.25	13.17	3.39	53.69	42.33	9.9	40.5	67.48	2.97	3.88	0	62.83	0	8.4	5.87	3.64	3.86	44.89	0	60.33	9.06	9.72	13.73	31.8	20.9	5.43	10.88	30.38	17.86
Bacteria	unk_k	Firmicutes	Clostridia	Clostridiales	Lachnospiraceae	unk_g	[Eubacterium] rectale	12.73	166.13	18.23	18.84	16.04	34.56	43.32	44.43	84.31	0	48.06	30.34	0	0	0	38.85	85	0	0	0	46.92	0	9.27	27.66	0	0	78.43	3.33	128.97	0	13.79	30.27	130.32	68.48	24.25	0	0	3.55
Bacteria	unk_k	Firmicutes	Clostridia	Clostridiales	Lachnospiraceae	unk_g	uncultured Lachnospiraceae bacterium	28.12	139.45	18.37	6.84	83.22	71.09	353.56	171.68	487.7	157.48	4.42	14.91	34.1	10.46	44.34	12.54	207.87	48.58	48.52	47.43	113.9	14.03	17.25	6.02	0	0	45.66	37.16	28.77	2.69	19.22	86.24	68.68	22.52	167.04	234.16	18.93	64.05
Bacteria	unk_k	Firmicutes	Clostridia	Clostridiales	Oscillospiraceae	Dysosmobacter	Dysosmobacter welbionis	0	0	0	0	0	0	0	0	0	0	0	0	0	0	0	0	0	0	0	0	0	0	0	0	0	0	0	0	0	0	0	0	0	0	9.51	0	0	0
Bacteria	unk_k	Firmicutes	Clostridia	Clostridiales	Oscillospiraceae	Dysosmobacter		0	0	0	0	0	0	0	0	0	0	0	0	0	0	0	0	0	0	0	0	0	0	0	0	0	0	0	0	0	0	0	0	0	0	0	3.14	0	0
Bacteria	unk_k	Firmicutes	Clostridia	Clostridiales	Oscillospiraceae	Marseillibacter	Marseillibacter massiliensis	0	26.03	7.18	0	0	0	13.71	0	33.01	12.63	0	0	0	0	0	0	0	0	4.44	0	10.19	0	0	0	0	0	4.56	0	0	0	0	0	0	0	0	0	0	0
Bacteria	unk_k	Firmicutes	Clostridia	Clostridiales	Oscillospiraceae	Marseillibacter		6.42	0	0	0	3.88	5.16	0	0	0	0	0	0	0	0	0	0	10.05	0	0	0	0	0	0	0	0	0	0	0	0	0	0	0	0	0	0	0	0	0
Bacteria	unk_k	Firmicutes	Clostridia	Clostridiales	Oscillospiraceae			16.87	46.22	12.04	6.96	25.38	22.45	80.67	30.19	54.58	32.75	0	16.92	21.44	29.29	11.73	0	52.76	14.04	14.7	14.06	34.12	9.73	7.65	0	0	0	13.11	0	0	0	0	18.07	4.06	0	0	11.27	0	0
Bacteria	unk_k	Firmicutes	Clostridia	Clostridiales	Oscillospiraceae	Oscillibacter		0	19.19	4.75	12.52	0	22.38	25.18	22.98	115.53	33.25	0	6.52	19.38	0	3.08	0	22.6	0	20.41	0	0	20.67	6.09	0	0	3.46	26.09	0	0	0	0	27.69	0	0	0	3.96	0	0
Bacteria	unk_k	Firmicutes	Clostridia	Clostridiales	Oscillospiraceae	Oscillibacter	Oscilibacter massiliensis	0	0	0	0	0	0	0	0	0	0	0	0	0	0	0	0	0	0	0	0	0	0	0	0	0	0	0	0	0	0	0	7.63	3.09	0	0	9.38	0	0
Bacteria	unk_k	Firmicutes	Clostridia	Clostridiales	Oscillospiraceae	Oscillibacter	Oscillibacter sp. G2	0	0	0	0	0	0	0	0	0	0	0	0	0	0	0	0	0	0	0	0	0	0	0	0	0	0	0	0	0	0	0	0	0	0	0	2.74	0	0
Bacteria	unk_k	Firmicutes	Clostridia	Clostridiales	Oscillospiraceae	Oscillibacter	uncultured Oscillibacter sp.	27.31	75.72	30.68	0	33.23	6.91	113.97	18.49	13.54	0	2.67	14.63	0	37.86	18.67	0	101.01	20.36	7.06	25.04	54.22	0	0	0	0	0	0	0	0	0	0	9.55	0	0	0	2.71	0	0
Bacteria	unk_k	Firmicutes	Clostridia	Clostridiales	Peptococcaceae			0	0	0	0	0	0	0	0	0	0	0	0	0	0	0	0	0	0	0	0	0	0	0	0	0	0	0	0	0	0	0	0	0	0	0	5.02	0	2.49
Bacteria	unk_k	Firmicutes	Clostridia	Clostridiales	Peptococcaceae	unk_g		0	0	0	0	0	0	0	0	0	0	0	0	0	0	0	0	0	0	0	0	0	0	0	0	0	0	0	0	0	0	0	4.96	0	0	0	0	0	0
Bacteria	unk_k	Firmicutes	Clostridia	Clostridiales	Peptococcaceae	unk_g	uncultured Peptococcaceae bacterium	0	0	0	0	0	0	0	0	0	0	0	0	0	0	0	0	0	0	0	0	0	0	0	0	0	0	0	0	0	0	0	0	3.53	0	0	0	0	0
Bacteria	unk_k	Firmicutes	Clostridia	Clostridiales	Peptostreptococcaceae	Clostridioides	Clostridioides difficile	35	139.99	45.18	23.23	126.45	174.78	347.65	66.62	279.19	68.56	11.1	24.74	37.82	62.66	65.09	4.09	96.28	58.9	123.46	80.91	60.41	22.74	32.9	3.4	6.34	2.7	26.3	2.7	29.41	0	0	259.67	81.78	349.13	48.09	325.56	17.24	9.3
Bacteria	unk_k	Firmicutes	Clostridia	Clostridiales	Peptostreptococcaceae	Clostridioides		0	0	0	0	5.65	0	0	13.45	0	0	0	0	0	3.34	3.11	0	3.57	0	0	2.63	0	0	1.79	0	0	0	0	0	9.23	5.95	7.82	25.31	3.92	11.86	4.04	41.53	15.63	2.87
Bacteria	unk_k	Firmicutes	Clostridia	Clostridiales	Peptostreptococcaceae			0	0	0	0	0	0	0	0	3.41	0	0	0	2.87	0	0	0	4.64	0	0	0	0	0	0	0	0	0	0	0	0	0	9.31	0	3.15	0	3.69	0	0	13.05
Bacteria	unk_k	Firmicutes	Clostridia	Clostridiales	Peptostreptococcaceae	Romboutsia		0	0	0	0	0	0	0	0	0	0	0	0	0	0	0	0	0	0	0	0	0	0	0	0	0	0	0	0	2.84	0	0	0	0	0	0	0	0	0
Bacteria	unk_k	Firmicutes	Clostridia	Clostridiales	Peptostreptococcaceae	Romboutsia	Romboutsia timonensis	0	0	0	0	0	0	0	0	24.96	0	0	0	0	0	0	0	0	0	0	0	0	0	0	0	0	0	0	0	0	0	0	0	0	0	0	5.6	0	0
Bacteria	unk_k	Firmicutes	Clostridia	Clostridiales	Peptostreptococcaceae	Terrisporobacter		3.54	0	0	0	4.23	0	6.62	11.35	8.93	2.77	0	0	3.71	0	0	0	3.45	0	0	0	0	0	0	0	0	0	0	0	3.28	0	0	0	0	0	0	0	0	0
Bacteria	unk_k	Firmicutes	Clostridia	Clostridiales	Peptostreptococcaceae	unk_g		2.9	0	0	0	0	0	0	0	0	0	0	0	2.98	0	0	0	0	0	0	0	0	0	0	0	0	0	0	0	0	0	0	0	0	0	0	0	0	0
Bacteria	unk_k	Firmicutes	Clostridia	Clostridiales	Peptostreptococcaceae	unk_g	uncultured Peptostreptococcaceae bacterium	0	0	0	0	0	0	0	0	0	0	0	0	0	0	0	0	0	0	0	0	0	0	0	0	0	0	0	0	0	0	0	10.65	0	0	0	0	0	0
Bacteria	unk_k	Firmicutes	Clostridia	Clostridiales	Ruminococcaceae	Acetivibrio		0	0	0	0	0	0	11.9	0	0	0	0	0	0	0	0	0	0	0	0	0	0	0	0	0	0	0	0	0	0	0	0	0	0	0	0	0	0	0
Bacteria	unk_k	Firmicutes	Clostridia	Clostridiales	Ruminococcaceae	Acetivibrio	uncultured Acetivibrio sp.	0	3.74	0	0	0	0	3.12	0	0	0	0	0	0	0	0	0	0	0	0	0	0	0	0	0	0	0	0	0	0	0	0	0	0	0	0	0	0	0
Bacteria	unk_k	Firmicutes	Clostridia	Clostridiales	Ruminococcaceae	Agathobaculum	Agathobaculum butyriciproducens	0	28.74	4.67	0	0	0	0	42.24	3.35	14.58	0	0	0	16.4	4.99	0	0	5.66	0	0	0	0	0	0	0	0	0	0	0	0	0	0	0	0	0	12.63	0	3.87
Bacteria	unk_k	Firmicutes	Clostridia	Clostridiales	Ruminococcaceae	Agathobaculum		0	3.58	0	0	0	0	12.93	0	15.52	0	0	0	0	0	0	0	0	0	0	0	0	0	0	0	0	0	0	0	0	0	0	0	0	0	0	0	0	0
Bacteria	unk_k	Firmicutes	Clostridia	Clostridiales	Ruminococcaceae	Anaeromassilibacillus	Anaeromassilibacillus sp. Marseille-P3876	0	0	0	0	0	0	0	0	0	0	0	0	0	0	0	0	0	0	0	0	0	0	0	0	0	0	0	0	0	0	0	0	0	0	0	0	6.53	0
Bacteria	unk_k	Firmicutes	Clostridia	Clostridiales	Ruminococcaceae	Anaerotruncus	Anaerotruncus sp. NML 070203	0	0	0	0	0	0	0	0	0	0	0	0	0	0	0	0	0	0	0	0	0	0	0	0	0	0	0	0	0	0	0	3.77	0	0	0	0	0	0
Bacteria	unk_k	Firmicutes	Clostridia	Clostridiales	Ruminococcaceae	Faecalibacterium	Faecalibacterium prausnitzii	8.78	141.21	39.39	9.52	50.53	58.64	268.38	170.54	183.18	37.91	2.88	94.17	7	34.37	42.01	20.7	257.03	18.2	58.33	4.32	324.56	27.97	0	3.66	2.8	0	3.26	23.56	25.32	23.86	7.74	68.05	205.1	20.01	22.82	907.06	54.27	89.23
Bacteria	unk_k	Firmicutes	Clostridia	Clostridiales	Ruminococcaceae	Faecalibacterium	Faecalibacterium sp.	50.93	299.47	79.57	31.07	29.52	13.7	110.22	404.19	286.69	8.81	12.13	21.33	20.58	67.7	6.89	57.04	496.78	54.21	10.57	15.66	28.7	4.02	0	17.4	10.04	5.65	36.16	19.32	38.92	0	10.55	0	44.13	29.91	0	138.2	34.94	0
Bacteria	unk_k	Firmicutes	Clostridia	Clostridiales	Ruminococcaceae	Faecalibacterium	Faecalibacterium sp. CM04-06	0	3.68	0	0	0	0	0	0	0	0	0	0	0	0	0	0	0	0	0	0	0	0	0	0	0	0	0	0	0	0	0	0	0	0	0	0	0	0
Bacteria	unk_k	Firmicutes	Clostridia	Clostridiales	Ruminococcaceae	Faecalibacterium	Faecalibacterium sp. canine oral taxon 147	0	0	0	0	0	0	0	0	0	0	0	0	0	0	0	0	6.19	0	0	0	0	0	0	0	0	0	0	0	0	0	0	0	0	0	0	0	0	0
Bacteria	unk_k	Firmicutes	Clostridia	Clostridiales	Ruminococcaceae	Faecalibacterium		6.95	33.03	2.34	3.72	39	7.63	29.93	70.87	24.78	12.57	0	3.97	0	21.8	4.86	2.37	54.23	4.69	8.57	2.85	0	0	0	5.47	0	0	3.22	0	5.34	3.78	0	2.65	19.4	19.73	28.21	96.21	19.06	6.3
Bacteria	unk_k	Firmicutes	Clostridia	Clostridiales	Ruminococcaceae	Faecalibacterium	uncultured Faecalibacterium sp.	0	15.43	0	0	0	0	7.66	40.52	45.95	10.58	0	8.4	0	0	0	0	30.24	0	0	0	33.38	0	0	0	0	0	2.34	7	0	0	0	3.74	15.11	0	91.92	35.64	8.53	0
Bacteria	unk_k	Firmicutes	Clostridia	Clostridiales	Ruminococcaceae	Flavonifractor	uncultured Flavonifractor sp.	0	7.6	0	0	0	0	3.19	0	0	0	0	0	0	0	0	0	0	0	0	0	0	0	0	0	0	0	0	0	0	0	0	0	0	0	4.73	0	0	0
Bacteria	unk_k	Firmicutes	Clostridia	Clostridiales	Ruminococcaceae	Gemmiger	Gemmiger formicilis	0	0	0	0	0	0	12.12	0	17.74	0	0	0	0	0	0	0	0	0	0	0	0	0	0	0	0	0	0	0	0	0	0	0	0	0	0	15.8	0	42.48
Bacteria	unk_k	Firmicutes	Clostridia	Clostridiales	Ruminococcaceae	Gemmiger	uncultured Gemmiger sp.	0	0	0	0	0	0	2.48	0	2.94	0	0	0	0	0	0	0	0	0	0	0	0	0	0	0	0	0	0	0	0	0	0	0	0	0	0	0	0	0
Bacteria	unk_k	Firmicutes	Clostridia	Clostridiales	Ruminococcaceae			2.8	106.4	8.42	4.31	14.58	14.74	123.03	35.66	89.74	18.05	0	3.81	2.5	38.62	0	6.37	73.88	0	0	4.13	35.09	0	5.97	0	3.43	0	6.48	0	17.43	2.83	0	23.63	9.35	0	12.95	51.46	10.11	30.9
Bacteria	unk_k	Firmicutes	Clostridia	Clostridiales	Ruminococcaceae	Negativibacillus		0	0	0	0	0	0	0	0	0	0	0	0	0	0	0	0	6.38	0	0	0	0	0	0	0	0	0	0	0	0	0	0	4.59	0	0	0	0	0	0
Bacteria	unk_k	Firmicutes	Clostridia	Clostridiales	Ruminococcaceae	Negativibacillus	Negativibacillus massiliensis	0	0	0	0	0	0	0	0	0	0	0	4.71	0	0	0	0	0	0	0	0	0	0	0	0	0	0	0	0	0	0	0	0	0	0	0	0	0	0
Bacteria	unk_k	Firmicutes	Clostridia	Clostridiales	Ruminococcaceae	Oscillospira		3.07	7.43	0	0	4.14	0	0	4.39	0	2.96	0	0	0	7.09	4.66	0	0	0	0	0	4.85	0	0	0	0	0	2.66	0	0	0	0	10.79	0	6.24	0	0	0	0
Bacteria	unk_k	Firmicutes	Clostridia	Clostridiales	Ruminococcaceae	Oscillospira	uncultured Oscillospira sp.	0	0	3	0	0	0	9.75	0	25.86	0	0	5.27	0	0	0	0	5.39	5.74	5.04	3.29	0	0	0	0	0	0	0	0	0	0	0	0	18.37	0	0	26.34	0	0
Bacteria	unk_k	Firmicutes	Clostridia	Clostridiales	Ruminococcaceae	Papillibacter	uncultured Papillibacter sp.	0	0	0	0	0	0	0	2.3	2.77	0	0	0	0	0	0	0	0	0	0	0	0	0	0	0	0	0	0	0	0	0	0	2.43	0	0	0	0	0	0
Bacteria	unk_k	Firmicutes	Clostridia	Clostridiales	Ruminococcaceae	Pseudoflavonifractor	Pseudoflavonifractor capillosus	0	0	0	0	0	0	0	0	0	0	0	0	0	0	0	0	0	0	0	0	0	0	0	0	0	0	0	0	0	0	0	0	0	0	0	4.07	0	0
Bacteria	unk_k	Firmicutes	Clostridia	Clostridiales	Ruminococcaceae	Pseudoflavonifractor	uncultured Pseudoflavonifractor sp.	0	2.73	0	0	0	0	3.91	0	0	0	0	0	0	0	0	0	0	0	0	0	0	0	0	0	0	0	0	0	0	0	0	0	0	0	0	7.66	0	0
Bacteria	unk_k	Firmicutes	Clostridia	Clostridiales	Ruminococcaceae	Ruminococcus		3.11	2.97	10.44	0	0	13.1	18.35	34.57	44.04	17.23	0	0	0	22.02	7.22	0	21.16	8	5.76	3.78	20.86	0	3.55	3.44	0	2.87	15.15	0	3.83	0	0	29.02	10.73	0	2.86	132.31	6.59	24.9
Bacteria	unk_k	Firmicutes	Clostridia	Clostridiales	Ruminococcaceae	Ruminococcus	Ruminococcus bromii	0	0	0	0	20	0	22.49	0	5.3	0	0	3.59	0	0	0	0	12.28	0	0	0	17.94	0	0	0	0	0	0	0	0	0	0	130.38	10.48	0	0	0	0	0
Bacteria	unk_k	Firmicutes	Clostridia	Clostridiales	Ruminococcaceae	Ruminococcus	Ruminococcus callidus	0	5.88	0	0	0	0	0	0	0	0	0	0	0	0	0	0	4.36	0	0	0	0	0	0	0	0	0	0	0	6.76	0	0	2.81	0	0	0	0	0	0
Bacteria	unk_k	Firmicutes	Clostridia	Clostridiales	Ruminococcaceae	Ruminococcus	Ruminococcus champanellensis	17.73	49.1	0	0	0	53.26	0	47.02	0	0	0	0	16.37	0	0	0	0	0	0	22.65	0	0	0	0	0	0	0	0	0	0	0	0	0	0	0	0	0	0
Bacteria	unk_k	Firmicutes	Clostridia	Clostridiales	Ruminococcaceae	Ruminococcus	Ruminococcus faecis	0	0	0	0	0	0	0	0	0	0	0	0	0	0	0	0	0	0	0	0	4.07	0	0	0	0	0	0	2.95	0	0	0	2.72	0	0	22.01	0	0	0
Bacteria	unk_k	Firmicutes	Clostridia	Clostridiales	Ruminococcaceae	Ruminococcus	Ruminococcus sp.	9.75	0	0	0	8.75	38.37	43.72	48.07	33.2	3.53	0	0	7.64	0	0	0	21.39	2.61	0	0	16.66	2.34	0	7.44	0	0	13.57	0	0	0	0	0	0	0	0	347.28	0	87.73
Bacteria	unk_k	Firmicutes	Clostridia	Clostridiales	Ruminococcaceae	Ruminococcus	Ruminococcus sp. 27-36	0	0	0	0	0	0	0	0	0	0	0	0	0	0	0	0	0	0	0	0	0	0	0	0	0	0	0	0	0	0	0	0	0	0	0	21.88	0	0
Bacteria	unk_k	Firmicutes	Clostridia	Clostridiales	Ruminococcaceae	Ruminococcus	Ruminococcus sp. 2P-7	0	0	0	0	0	0	0	3.57	0	0	0	0	0	0	0	0	0	0	0	0	0	0	0	0	0	0	0	0	0	0	0	0	0	0	0	0	0	0
Bacteria	unk_k	Firmicutes	Clostridia	Clostridiales	Ruminococcaceae	Ruminococcus	Ruminococcus sp. DJF_VR70k1	0	0	0	0	0	0	0	0	4.23	0	0	0	0	0	0	0	0	0	0	0	0	0	0	0	0	0	0	0	0	0	0	0	0	0	0	0	0	0
Bacteria	unk_k	Firmicutes	Clostridia	Clostridiales	Ruminococcaceae	Ruminococcus	Ruminococcus sp. K-1	0	0	0	0	0	0	0	0	28.33	0	0	0	0	0	0	0	0	4.32	0	0	0	0	0	0	0	0	0	0	0	0	0	0	0	0	0	0	0	0
Bacteria	unk_k	Firmicutes	Clostridia	Clostridiales	Ruminococcaceae	Ruminococcus	Ruminococcus sp. Marseille-P328	0	0	0	0	0	0	9.23	0	0	0	0	0	0	0	0	0	0	0	0	0	0	0	0	0	0	0	0	0	0	0	0	0	0	0	0	7.31	0	0
Bacteria	unk_k	Firmicutes	Clostridia	Clostridiales	Ruminococcaceae	Ruminococcus	Ruminococcus sp. RLB3	0	0	0	0	0	0	0	15.08	0	0	0	0	0	0	0	0	0	0	0	0	0	0	0	0	0	0	0	0	0	0	0	0	0	0	0	0	0	0
Bacteria	unk_k	Firmicutes	Clostridia	Clostridiales	Ruminococcaceae	Ruminococcus	Ruminococcus sp. SR1/5	0	0	0	0	0	0	0	0	0	0	0	0	0	0	0	0	0	0	0	0	0	0	0	0	0	0	0	0	0	0	0	16.65	0	0	8.73	0	0	0
Bacteria	unk_k	Firmicutes	Clostridia	Clostridiales	Ruminococcaceae	Ruminococcus	uncultured Ruminococcus sp.	3.66	5.84	0	0	12.29	0	31.93	24.42	84.66	2.89	0	0	5.97	0	0	5.59	18.19	0	6.01	0	3.27	2.63	0	2.98	0	0	0	0	32.74	6.54	4	29.48	18.4	8.25	48.02	140.09	12.58	9.52
Bacteria	unk_k	Firmicutes	Clostridia	Clostridiales	Ruminococcaceae	Ruthenibacterium	Ruthenibacterium lactatiformans	0	0	0	0	0	0	0	0	0	0	0	0	0	0	0	0	0	0	0	0	0	0	0	0	0	0	0	0	0	0	0	31.93	0	0	0	0	0	0
Bacteria	unk_k	Firmicutes	Clostridia	Clostridiales	Ruminococcaceae	Sporobacter		0	5.15	0	0	0	0	4.35	0	0	0	0	0	0	0	0	0	3.03	0	0	0	0	0	0	0	0	0	0	0	0	0	0	0	0	0	0	0	0	0
Bacteria	unk_k	Firmicutes	Clostridia	Clostridiales	Ruminococcaceae	Subdoligranulum		0	0	0	0	0	0	0	0	4.32	0	0	0	0	5.4	3.57	0	0	0	0	0	2.54	0	0	0	0	0	0	0	0	0	7.99	0	0	0	0	0	0	0
Bacteria	unk_k	Firmicutes	Clostridia	Clostridiales	Ruminococcaceae	Subdoligranulum	uncultured Subdoligranulum sp.	0	6.98	0	0	0	0	0	9.63	0	0	0	0	0	0	0	0	10.3	2.44	2.88	0	0	0	5.15	0	0	0	0	3.47	0	0	0	0	0	0	0	41.18	0	2.67
Bacteria	unk_k	Firmicutes	Clostridia	Clostridiales	Ruminococcaceae	unk_g		75.55	75.21	20.93	0	56.22	38.21	172.8	56.18	81.75	41.46	0	55.99	66.95	49.76	23.64	3.09	129.66	21.53	52.72	32.48	63.34	3.05	20.35	0	4.8	4.2	28.79	0	4	0	0	4.91	4.65	2.84	0	0	2.5	0
Bacteria	unk_k	Firmicutes	Clostridia	Clostridiales	Ruminococcaceae	unk_g	Ruminococcaceae bacterium	0	0	0	0	0	0	4.88	0	5.45	0	0	0	0	0	0	0	0	0	0	0	0	0	0	0	0	0	0	0	0	0	0	0	0	0	0	0	0	0
Bacteria	unk_k	Firmicutes	Clostridia	Clostridiales	Ruminococcaceae	unk_g	Ruminococcaceae bacterium LM158	8.3	0	0	0	0	35.15	3.98	0	0	0	0	0	0	0	26.45	0	7.06	0	0	0	22.33	0	16.1	0	0	0	0	0	0	0	0	0	0	0	0	0	0	0
Bacteria	unk_k	Firmicutes	Clostridia	Clostridiales	Ruminococcaceae	unk_g	[Clostridium] leptum	0	0	0	0	0	0	0	0	0	0	0	0	0	0	0	0	0	0	0	0	0	0	0	0	0	0	0	0	0	0	0	0	0	0	0	5.31	0	0
Bacteria	unk_k	Firmicutes	Clostridia	Clostridiales	Ruminococcaceae	unk_g	[Eubacterium] siraeum	19.31	0	0	0	0	0	0	8.64	0	0	0	0	12.76	0	3.16	0	0	0	0	0	0	0	9.26	0	0	0	0	0	0	0	0	5.12	0	0	0	0	8.12	0
Bacteria	unk_k	Firmicutes	Clostridia	Clostridiales	Ruminococcaceae	unk_g	uncultured Ruminococcaceae bacterium	38.71	137.74	21.2	15.44	71.05	14.24	241.22	67.65	144.22	41.17	7.06	17.78	40.6	60.08	14.86	0	124.23	29.71	25.79	18.55	52.73	2.97	0	0	0	0	3.08	0	0	0	0	24.96	0	0	0	20.15	5.68	2.72
Bacteria	unk_k	Firmicutes	Clostridia	Clostridiales	unk_f	Intestinimonas		0	0	0	0	0	0	0	0	0	0	0	0	0	0	0	0	4.11	0	0	0	0	0	0	0	0	0	0	0	0	0	0	0	0	0	0	0	0	0
Bacteria	unk_k	Firmicutes	Clostridia	Clostridiales	unk_f			10.38	11.91	0	0	0	3.16	25.95	6.79	13.88	0	0	0	0	11.58	0	0	6.82	0	0	2.39	0	6.47	0	0	0	0	0	0	0	0	0	26.63	0	2.76	0	7.12	0	7.85
Bacteria	unk_k	Firmicutes	Clostridia	Clostridiales	unk_f	unk_g	Clostridiales bacterium 53-4c	0	0	0	0	0	0	3.33	0	0	0	0	0	0	0	0	0	2.63	0	0	0	0	0	0	0	0	0	0	0	0	0	0	0	0	0	0	0	0	0
Bacteria	unk_k	Firmicutes	Clostridia	Clostridiales	unk_f	unk_g	Clostridiales bacterium 80/3	0	0	0	0	0	0	0	0	0	0	0	0	0	0	0	0	0	0	0	0	0	0	0	0	0	0	0	0	0	0	0	0	6.51	4.75	0	203.14	0	0
Bacteria	unk_k	Firmicutes	Clostridia	Clostridiales	unk_f	unk_g	Clostridiales bacterium 80/4	0	0	0	0	3.63	0	9.18	0	4.43	0	0	0	2.7	0	0	0	0	0	0	0	0	0	0	0	0	0	0	0	0	0	9.37	0	0	0	0	0	0	0
Bacteria	unk_k	Firmicutes	Clostridia	Clostridiales	unk_f	unk_g	Clostridiales bacterium A2-162	0	0	0	0	0	0	4.13	10.04	6.4	0	0	0	0	0	0	0	0	0	0	0	0	0	0	0	0	0	0	0	0	0	0	6.76	0	0	0	0	0	0
Bacteria	unk_k	Firmicutes	Clostridia	Clostridiales	unk_f	unk_g	Clostridiales bacterium Choco116	0	0	0	0	0	0	0	0	0	0	0	0	0	0	0	0	0	0	0	0	0	0	0	0	0	0	0	2.87	0	0	0	5.13	0	0	0	0	0	0
Bacteria	unk_k	Firmicutes	Clostridia	Clostridiales	unk_f	unk_g	Clostridiales bacterium L2-14	0	0	0	0	0	0	23.88	22.77	25.39	12.52	0	0	0	26.08	0	0	0	0	0	0	0	0	0	0	0	0	0	0	0	0	0	0	0	0	0	0	0	0
Bacteria	unk_k	Firmicutes	Clostridia	Clostridiales	unk_f	unk_g		0	32.41	0	0	9.97	7.23	27.36	10.88	9.02	3.12	0	3.38	0	15	0	0	36.48	3.97	0	0	4.95	0	2.98	0	3.45	4.12	10.04	0	11.79	2.91	10.09	26.25	6.12	0	32.52	13.91	0	7.24
Bacteria	unk_k	Firmicutes	Clostridia	Clostridiales	unk_f	unk_g	butyrate-producing bacterium A2-207	0	0	0	0	5.75	0	21.24	0	0	0	0	0	0	0	0	0	0	0	0	0	0	0	0	0	0	0	0	0	0	0	0	0	0	0	0	0	0	0
Bacteria	unk_k	Firmicutes	Clostridia	Clostridiales	unk_f	unk_g	butyrate-producing bacterium A2-231	0	3.46	0	0	0	0	0	0	4.17	0	0	0	0	6.4	0	0	0	0	0	0	0	0	0	0	0	0	0	0	4.23	0	0	0	0	0	0	49.59	0	14.97
Bacteria	unk_k	Firmicutes	Clostridia	Clostridiales	unk_f	unk_g	butyrate-producing bacterium A2-232	0	0	0	0	0	0	0	0	0	0	0	0	0	0	0	0	3.78	2.77	0	0	0	0	0	0	0	0	0	0	0	0	0	0	0	0	0	0	0	0
Bacteria	unk_k	Firmicutes	Clostridia	Clostridiales	unk_f	unk_g	butyrate-producing bacterium ART55/1	0	23.1	3.12	0	5.37	0	15.5	0	0	0	0	0	0	0	0	0	0	0	0	0	22.62	0	0	0	0	0	0	3.57	36.43	0	0	0	0	0	0	0	0	17.19
Bacteria	unk_k	Firmicutes	Clostridia	Clostridiales	unk_f	unk_g	butyrate-producing bacterium GM2/1	0	5.69	0	0	0	0	0	0	11.21	0	0	0	0	0	0	0	0	0	0	0	0	0	0	0	0	0	0	0	0	0	0	0	0	0	0	8.9	0	0
Bacteria	unk_k	Firmicutes	Clostridia	Clostridiales	unk_f	unk_g	butyrate-producing bacterium L2-12	0	2.6	0	0	0	0	0	0	0	0	0	0	0	0	0	0	0	0	0	0	0	0	0	0	0	0	0	0	0	0	0	4.08	0	0	4.27	0	0	0
Bacteria	unk_k	Firmicutes	Clostridia	Clostridiales	unk_f	unk_g	butyrate-producing bacterium L2-50	0	0	0	0	0	0	0	0	0	0	0	0	0	0	0	0	0	0	0	0	0	0	0	0	0	0	0	0	0	0	0	27.55	3.14	0	0	0	0	0
Bacteria	unk_k	Firmicutes	Clostridia	Clostridiales	unk_f	unk_g	butyrate-producing bacterium M104/1	0	150.68	18.94	22.94	10.72	16.67	11.34	11.1	38.81	0	39.58	38.28	2.99	0	0	45.63	93.2	0	0	0	16.61	0	6.56	20.11	0	0	61.02	0	73.43	0	0	22.71	83.12	0	7.1	0	0	0
Bacteria	unk_k	Firmicutes	Clostridia	Clostridiales	unk_f	unk_g	butyrate-producing bacterium M21/2	0	0	0	0	0	0	0	0	0	0	0	0	0	0	0	0	0	0	0	0	0	0	0	0	0	0	0	0	0	0	0	0	0	0	0	5.69	0	0
Bacteria	unk_k	Firmicutes	Clostridia	Clostridiales	unk_f	unk_g	butyrate-producing bacterium M50/1	0	0	0	0	0	0	3.03	0	0	0	0	0	0	0	0	0	38.03	0	0	0	0	0	0	0	0	0	0	0	0	0	0	0	0	0	0	0	0	0
Bacteria	unk_k	Firmicutes	Clostridia	Clostridiales	unk_f	unk_g	butyrate-producing bacterium SL6/1/1	0	0	0	0	0	0	3.18	0	8.57	0	0	0	0	7.56	0	0	3.2	0	0	0	0	0	0	0	0	0	0	0	0	0	0	6.9	0	0	0	0	0	0
Bacteria	unk_k	Firmicutes	Clostridia	Clostridiales	unk_f	unk_g	butyrate-producing bacterium SL7/1	0	0	0	0	0	0	0	0	0	0	0	0	0	0	0	0	0	0	0	0	0	0	0	0	0	0	0	6.54	0	0	0	0	0	0	0	4.39	0	0
Bacteria	unk_k	Firmicutes	Clostridia	Clostridiales	unk_f	unk_g	butyrate-producing bacterium SS3/4	0	0	0	0	0	0	6.07	0	0	0	0	0	0	2.99	0	0	3.23	0	0	0	0	0	0	0	0	0	0	0	0	0	0	0	0	0	0	0	0	0
Bacteria	unk_k	Firmicutes	Clostridia	Clostridiales	unk_f	unk_g	butyrate-producing bacterium T2-145	0	0	0	0	3.43	2.39	10.21	0	0	0	0	0	0	0	0	0	2.85	0	0	0	0	0	8.05	0	0	0	0	0	0	0	0	0	0	0	0	0	0	0
Bacteria	unk_k	Firmicutes	Clostridia	Clostridiales	unk_f	unk_g	uncultured Clostridiales bacterium	29.7	122.1	25.06	12.23	75.58	21.26	315.49	94.16	145.2	73.5	7.64	14.79	41.89	48.55	0	5.2	94.73	5.87	41.95	15.77	75.92	22.79	0	0	0	2.75	31.44	10.98	5.2	0	0	0	32.98	0	21.41	22.34	4.73	0
Bacteria	unk_k	Firmicutes	Clostridia	Thermoanaerobacterales	Thermoanaerobacteraceae			0	5.63	0	0	0	0	0	0	0	0	0	0	0	0	0	0	0	0	0	0	0	0	0	0	0	0	0	0	0	0	0	0	0	0	0	0	0	0
Bacteria	unk_k	Firmicutes	Clostridia	unk_o	unk_f			7.7	4.99	0	0	0	8.24	14.83	6	14.36	0	0	3.04	8.22	6.34	0	0	5.88	0	0	5.1	14.97	10.89	0	0	0	0	0	0	0	0	0	6.61	0	2.93	0	0	0	0
Bacteria	unk_k	Firmicutes	Clostridia	unk_o	unk_f	unk_g	Clostridia bacterium	0	0	0	0	0	0	0	0	0	0	0	0	0	0	0	0	0	0	0	0	5.85	0	0	0	0	0	0	0	0	0	0	0	0	0	0	0	0	0
Bacteria	unk_k	Firmicutes	Clostridia	unk_o	unk_f	unk_g		3.01	7.4	0	3.19	6.82	18.07	20.62	2.8	20.67	0	0	0	0	0	0	0	8.74	0	7.36	2.43	0	0	3.81	0	0	0	4.95	0	0	0	0	6.49	0	0	0	8.75	5.48	0
Bacteria	unk_k	Firmicutes	Clostridia	unk_o	unk_f	unk_g	uncultured Clostridia bacterium	13.15	99.44	27.11	14.37	8.43	3.14	54.12	20.83	38.33	7.38	0	3.13	22.6	9.8	0	0	27.48	2.11	0	0	19.05	0	0	0	0	0	12.91	0	0	0	0	17.06	13.92	0	0	16.12	0	0
Bacteria	unk_k	Firmicutes	Erysipelotrichia	Erysipelotrichales	Erysipelotrichaceae	Catenibacterium	Catenibacterium mitsuokai	0	7.53	0	0	0	0	0	26.39	188.97	16.3	0	0	4.22	0	11.34	3.55	66.02	17.37	11.16	0	28.85	0	0	9.48	8.07	0	0	0	0	0	0	0	0	0	0	0	0	0
Bacteria	unk_k	Firmicutes	Erysipelotrichia	Erysipelotrichales	Erysipelotrichaceae	Catenibacterium		3.91	0	0	0	0	0	0	0	0	0	0	0	0	3.02	0	0	0	0	0	0	0	0	3.78	0	0	0	3.33	0	0	0	0	0	0	0	0	0	0	0
Bacteria	unk_k	Firmicutes	Erysipelotrichia	Erysipelotrichales	Erysipelotrichaceae	Catenibacterium	uncultured Catenibacterium sp.	0	0	0	0	0	0	0	0	4.38	0	0	0	0	0	0	0	6.17	0	0	0	0	0	0	0	0	0	0	0	0	0	0	0	0	0	0	0	0	0
Bacteria	unk_k	Firmicutes	Erysipelotrichia	Erysipelotrichales	Erysipelotrichaceae	Coprobacillus	Coprobacillus cateniformis	0	0	0	0	0	0	0	0	0	0	0	0	0	0	0	0	0	0	0	0	0	0	0	0	0	0	0	0	0	0	0	18.4	0	0	0	0	0	0
Bacteria	unk_k	Firmicutes	Erysipelotrichia	Erysipelotrichales	Erysipelotrichaceae	Coprobacillus		0	0	0	0	0	0	0	0	2.58	0	0	0	0	0	2.4	0	0	0	0	0	0	0	0	0	0	0	0	0	0	0	0	0	0	0	0	2.53	0	0
Bacteria	unk_k	Firmicutes	Erysipelotrichia	Erysipelotrichales	Erysipelotrichaceae	Coprobacillus	uncultured Coprobacillus sp.	0	11.92	3.49	0	0	0	0	0	0	3.36	0	0	0	0	0	0	0	0	2.8	0	0	0	0	0	0	0	0	0	0	0	0	0	0	0	0	0	0	0
Bacteria	unk_k	Firmicutes	Erysipelotrichia	Erysipelotrichales	Erysipelotrichaceae	Erysipelatoclostridium	Erysipelatoclostridium ramosum	3.07	17.37	3.65	2.42	0	3.78	3.86	2.58	0	0	0	0	0	0	0	0	2.42	0	0	0	5.11	0	0	0	0	0	4.8	0	0	0	0	6.56	0	0	9.87	0	0	7.61
Bacteria	unk_k	Firmicutes	Erysipelotrichia	Erysipelotrichales	Erysipelotrichaceae	Erysipelatoclostridium	Erysipelatoclostridium sp. SNUG30099	0	0	0	2.86	0	0	0	0	0	0	0	0	0	0	0	0	0	0	0	0	0	0	0	0	0	0	0	0	0	0	0	0	0	0	5.04	0	0	0
Bacteria	unk_k	Firmicutes	Erysipelotrichia	Erysipelotrichales	Erysipelotrichaceae	Erysipelatoclostridium	Erysipelatoclostridium sp. SNUG30370	0	0	0	0	0	0	0	0	0	8.04	0	0	0	0	0	0	0	0	0	0	0	0	0	0	0	0	5.34	0	0	0	0	0	0	0	35.33	0	0	0
Bacteria	unk_k	Firmicutes	Erysipelotrichia	Erysipelotrichales	Erysipelotrichaceae	Erysipelatoclostridium	Erysipelatoclostridium sp. SNUG30386	0	0	0	0	0	0	0	0	0	0	0	0	0	0	0	0	0	0	0	0	2.89	0	0	2.65	0	0	0	0	2.96	0	0	0	0	0	4.02	33.44	0	0
Bacteria	unk_k	Firmicutes	Erysipelotrichia	Erysipelotrichales	Erysipelotrichaceae	Erysipelatoclostridium		0	0	0	0	0	0	6.62	0	3.4	0	0	0	0	3.91	0	0	0	0	0	0	0	0	0	0	0	0	0	0	0	0	5.6	0	0	3.52	0	0	0	0
Bacteria	unk_k	Firmicutes	Erysipelotrichia	Erysipelotrichales	Erysipelotrichaceae	Erysipelothrix	Erysipelothrix rhusiopathiae	0	0	0	0	0	0	3.97	3.73	0	0	0	0	0	0	0	0	0	0	0	0	0	0	0	0	0	0	0	0	0	0	0	0	0	0	0	0	0	0
Bacteria	unk_k	Firmicutes	Erysipelotrichia	Erysipelotrichales	Erysipelotrichaceae	Holdemanella	Holdemanella biformis	0	0	0	0	0	0	16.3	13.33	0	2.69	0	0	0	0	0	0	0	0	0	0	0	0	0	0	0	0	0	0	0	0	0	0	0	0	0	0	0	0
Bacteria	unk_k	Firmicutes	Erysipelotrichia	Erysipelotrichales	Erysipelotrichaceae	Holdemanella		0	0	0	0	0	0	0	0	10.03	0	0	0	0	0	0	0	0	0	0	0	0	0	0	0	0	0	0	0	0	0	0	0	0	0	0	0	0	0
Bacteria	unk_k	Firmicutes	Erysipelotrichia	Erysipelotrichales	Erysipelotrichaceae	Holdemania		0	0	0	0	3.55	0	7.31	0	0	0	0	0	0	0	0	0	0	0	0	0	0	0	0	0	0	0	0	0	0	0	0	0	0	0	0	0	0	0
Bacteria	unk_k	Firmicutes	Erysipelotrichia	Erysipelotrichales	Erysipelotrichaceae	Holdemania	uncultured Holdemania sp.	0	0	0	0	0	0	0	0	0	0	0	0	0	0	0	4.13	0	0	0	0	0	0	0	0	0	0	0	0	0	0	0	4.86	0	0	0	0	0	0
Bacteria	unk_k	Firmicutes	Erysipelotrichia	Erysipelotrichales	Erysipelotrichaceae			0	0	0	0	3.67	3.6	42.82	0	59.31	0	0	0	3.23	7.27	0	0	22.91	0	0	0	0	0	0	0	0	0	0	0	0	0	0	0	0	0	0	0	0	0
Bacteria	unk_k	Firmicutes	Erysipelotrichia	Erysipelotrichales	Erysipelotrichaceae	Solobacterium		0	0	0	0	0	0	0	0	0	0	0	0	0	0	0	0	0	0	0	0	0	0	0	0	0	0	2.75	0	0	0	0	0	0	0	0	0	0	0
Bacteria	unk_k	Firmicutes	Erysipelotrichia	Erysipelotrichales	Erysipelotrichaceae	Turicibacter	uncultured Turicibacter sp.	0	0	0	0	0	0	0	0	3.96	0	0	0	0	0	0	0	0	0	0	0	0	0	0	0	0	0	0	0	0	0	0	19.76	0	0	0	0	0	0
Bacteria	unk_k	Firmicutes	Erysipelotrichia	Erysipelotrichales	Erysipelotrichaceae	unk_g	Erysipelotrichaceae bacterium	0	0	4.29	0	9.87	12.35	56.04	112.6	84.33	27.58	0	3.99	0	0	5.98	0	6.32	9.67	10.05	0	10.29	6.05	0	3.97	0	0	0	0	10.74	0	0	0	0	0	0	0	0	0
Bacteria	unk_k	Firmicutes	Erysipelotrichia	Erysipelotrichales	Erysipelotrichaceae	unk_g		0	16.09	0	0	5.12	0	32.24	0	19.1	0	0	0	0	10.21	0	0	15.09	0	0	5	3.53	0	0	0	0	0	3.43	0	0	0	0	0	0	5.24	0	3.23	0	0
Bacteria	unk_k	Firmicutes	Erysipelotrichia	Erysipelotrichales	Erysipelotrichaceae	unk_g	uncultured Erysipelotrichaceae bacterium	2.79	0	0	0	4.43	0	17.21	7.05	22.41	3.13	0	0	5.22	7.25	3.02	0	0	0	0	6.24	0	0	0	0	0	0	0	0	0	0	0	15.96	0	0	0	0	0	0
Bacteria	unk_k	Firmicutes	Negativicutes	Acidaminococcales	Acidaminococcaceae	Acidaminococcus	Acidaminococcus intestini	0	0	0	0	0	0	0	0	0	0	0	0	0	0	0	0	0	0	0	0	0	0	0	0	0	0	0	0	0	0	0	0	0	0	78.65	27.73	0	0
Bacteria	unk_k	Firmicutes	Negativicutes	Acidaminococcales	Acidaminococcaceae	Acidaminococcus	Acidaminococcus sp. BV3L6	0	0	0	0	0	0	0	0	0	0	0	0	0	0	0	0	0	0	0	0	0	0	0	0	0	0	0	0	0	0	0	0	0	0	48.91	0	0	0
Bacteria	unk_k	Firmicutes	Negativicutes	Acidaminococcales	Acidaminococcaceae	Acidaminococcus	Acidaminococcus sp. HGA0005	0	0	0	0	0	0	0	0	0	0	0	0	0	0	0	0	0	0	0	0	0	0	0	0	0	0	0	0	0	0	0	0	0	0	2.57	0	0	0
Bacteria	unk_k	Firmicutes	Negativicutes	Acidaminococcales	Acidaminococcaceae	Acidaminococcus		0	0	0	0	0	0	0	0	0	0	0	0	0	0	0	0	0	0	0	0	0	0	0	0	0	0	0	0	0	0	0	0	0	0	3.96	0	0	0
Bacteria	unk_k	Firmicutes	Negativicutes	Acidaminococcales	Acidaminococcaceae	Acidaminococcus	uncultured Acidaminococcus sp.	0	0	0	0	0	0	0	0	0	0	0	0	0	0	0	0	0	0	0	0	0	0	0	0	0	0	0	0	0	0	0	0	0	0	7.37	0	0	0
Bacteria	unk_k	Firmicutes	Negativicutes	Acidaminococcales	Acidaminococcaceae			3.5	4.58	0	0	3.53	3.03	13.42	4.6	5.08	3.32	0	0	0	0	0	0	10.65	0	0	0	0	0	0	0	0	0	0	0	0	0	0	0	0	3.29	0	0	0	0
Bacteria	unk_k	Firmicutes	Negativicutes	Acidaminococcales	Acidaminococcaceae	Phascolarctobacterium		0	5.31	13.9	0	0	0	0	0	8.94	0	0	0	39.69	0	0	0	0	0	0	0	49.14	0	12.79	0	0	5.61	21.21	0	0	0	0	0	0	0	3.78	0	0	0
Bacteria	unk_k	Firmicutes	Negativicutes	Acidaminococcales	Acidaminococcaceae	Phascolarctobacterium	Phascolarctobacterium sp. 377	0	0	0	0	0	0	0	0	0	0	0	0	0	0	0	0	0	0	0	0	0	0	0	0	0	0	0	0	0	0	0	0	0	0	0	44.7	0	0
Bacteria	unk_k	Firmicutes	Negativicutes	Acidaminococcales	Acidaminococcaceae	Phascolarctobacterium	Phascolarctobacterium sp. canine oral taxon 149	4.46	0	0	0	4.07	0	17.87	5.63	0	3.83	0	3.62	3.48	0	0	0	18	3.62	0	0	3.35	0	0	0	0	0	0	0	0	0	0	0	0	0	0	0	0	0
Bacteria	unk_k	Firmicutes	Negativicutes	Acidaminococcales	Acidaminococcaceae	Phascolarctobacterium	Phascolarctobacterium succinatutens	43.44	49.89	0	6.83	69.6	31.22	235.03	61.19	92.41	33.71	3.91	23.07	0	30.5	19.77	13.86	153.57	28.11	26.7	15.66	0	31.23	0	9.23	0	0	0	0	5.58	0	0	11.31	0	0	44.98	0	0	0
Bacteria	unk_k	Firmicutes	Negativicutes	Acidaminococcales	Acidaminococcaceae	Phascolarctobacterium	uncultured Phascolarctobacterium sp.	0	0	0	0	0	0	0	0	0	0	0	0	0	0	0	0	0	0	0	0	0	0	0	0	0	0	0	0	0	0	0	12.66	17.85	0	0	25.72	0	0
Bacteria	unk_k	Firmicutes	Negativicutes	Acidaminococcales	Acidaminococcaceae	Succiniclasticum	Succiniclasticum sp. B-14	0	0	0	0	0	0	0	0	0	0	0	0	0	0	0	0	0	0	0	0	0	0	0	0	0	0	0	5.78	0	0	0	0	0	0	0	0	0	0
Bacteria	unk_k	Firmicutes	Negativicutes	Selenomonadales	Selenomonadaceae	Anaerovibrio	Anaerovibrio sp. 656	13.96	137.52	28.95	16.92	4.17	5.95	14.96	0	23.86	0	0	0	7.39	0	0	13.16	86.04	0	0	0	0	0	0	0	0	0	5.66	0	0	0	0	0	0	0	0	0	0	0
Bacteria	unk_k	Firmicutes	Negativicutes	Selenomonadales	Selenomonadaceae	Anaerovibrio		0	5.97	0	0	0	0	0	0	0	0	0	0	0	0	0	0	7.36	0	0	0	0	0	0	0	0	0	0	0	0	0	0	0	0	0	0	0	0	0
Bacteria	unk_k	Firmicutes	Negativicutes	Selenomonadales	Selenomonadaceae	Mitsuokella	Mitsuokella jalaludinii	0	0	0	0	0	0	0	0	0	0	0	0	0	0	0	0	0	0	0	0	0	0	0	0	0	0	0	0	0	0	0	2.86	0	0	0	0	0	0
Bacteria	unk_k	Firmicutes	Negativicutes	Selenomonadales	Selenomonadaceae	Mitsuokella	Mitsuokella multacida	146.85	577.74	198.51	94.12	326.47	256.98	975.11	322.55	774.91	212.55	32.61	15.11	158.15	265.98	142.88	55.46	622.33	164.41	176.34	187.99	318.89	98.5	106.06	24	0	0	162.58	11.01	0	0	0	5.67	3.51	0	5.61	4.13	0	0
Bacteria	unk_k	Firmicutes	Negativicutes	Selenomonadales	Selenomonadaceae			11.83	112.99	15.78	10.59	0	7.57	7.38	0	12.56	0	3.86	0	4.64	0	0	5.89	57.48	0	0	0	0	0	0	0	0	3.23	0	0	0	0	0	0	0	0	0	0	0	0
Bacteria	unk_k	Firmicutes	Negativicutes	Selenomonadales	unk_f	unk_g	Selenomonadales bacterium Marseille-P2399	0	0	0	0	0	0	0	0	0	0	0	0	0	0	0	0	0	0	0	0	0	0	0	0	0	0	0	0	0	0	0	6.63	0	0	0	0	0	0
Bacteria	unk_k	Firmicutes	Negativicutes	Veillonellales	Veillonellaceae	Dialister	Dialister invisus	0	0	0	0	0	0	0	0	0	0	0	0	0	0	0	0	0	0	0	0	0	0	0	0	0	0	0	0	0	0	0	0	27.16	0	0	0	0	0
Bacteria	unk_k	Firmicutes	Negativicutes	Veillonellales	Veillonellaceae	Dialister	Dialister sp.	0	4.14	0	0	0	0	0	0	2.61	0	0	0	0	0	0	0	0	0	0	0	0	0	0	0	0	0	0	0	0	0	0	0	0	0	0	0	0	0
Bacteria	unk_k	Firmicutes	Negativicutes	Veillonellales	Veillonellaceae	Dialister	Dialister sp. 67	0	154.36	39.6	23.79	0	0	0	0	102.64	20.93	12.29	0	9.74	0	0	0	0	0	0	0	20.47	0	0	0	12.82	0	0	0	0	0	0	0	0	0	0	0	0	0
Bacteria	unk_k	Firmicutes	Negativicutes	Veillonellales	Veillonellaceae	Dialister		0	0	0	0	0	0	0	0	0	0	0	0	0	0	0	0	0	0	0	0	0	0	0	0	0	0	0	0	0	3.95	0	0	0	0	0	0	0	0
Bacteria	unk_k	Firmicutes	Negativicutes	Veillonellales	Veillonellaceae	Dialister	uncultured Dialister sp.	0	3.56	0	0	0	0	0	0	2.54	0	0	0	0	0	0	0	0	0	0	0	0	0	0	0	0	0	0	0	0	0	0	3.46	0	0	0	0	9.3	0
Bacteria	unk_k	Firmicutes	Negativicutes	Veillonellales	Veillonellaceae	Megasphaera	Megasphaera elsdenii	0	3.52	0	0	4.13	0	11.3	0	0	0	0	0	0	0	0	0	12.18	0	0	0	0	0	0	0	0	0	0	0	0	0	0	12.93	0	0	0	0	5.4	0
Bacteria	unk_k	Firmicutes	Negativicutes	Veillonellales	Veillonellaceae	Megasphaera	Megasphaera massiliensis	0	0	0	0	0	0	0	0	0	0	0	0	0	0	0	0	0	0	0	0	0	0	0	0	0	0	0	0	0	0	0	0	0	0	89.57	0	0	0
Bacteria	unk_k	Firmicutes	Negativicutes	Veillonellales	Veillonellaceae	Megasphaera	Megasphaera sp. DISK 18	0	0	0	0	0	0	0	0	0	0	0	0	0	0	0	0	0	0	0	0	0	0	0	0	0	0	0	0	0	0	0	0	0	0	7.96	0	0	0
Bacteria	unk_k	Firmicutes	Negativicutes	Veillonellales	Veillonellaceae	Megasphaera		0	0	0	0	0	0	0	0	0	2.52	0	0	0	0	0	0	0	0	0	0	3.58	0	0	0	0	0	0	0	0	0	0	0	0	0	97.52	3.77	0	0
Bacteria	unk_k	Firmicutes	Negativicutes	Veillonellales	Veillonellaceae			0	36.74	15.27	3.42	3.84	0	28.59	0	20.26	14.93	5	0	0	0	0	0	8.93	0	0	0	3.25	0	0	0	0	0	0	0	0	0	0	0	0	0	3.47	0	0	0
Bacteria	unk_k	Firmicutes	Negativicutes	Veillonellales	Veillonellaceae	Veillonella	Veillonella parvula	0	3.62	0	0	0	0	0	0	4.94	0	0	0	0	0	0	0	0	0	0	0	0	0	0	0	0	0	0	0	0	0	0	0	0	0	0	0	0	0
Bacteria	unk_k	Firmicutes	Negativicutes	Veillonellales	Veillonellaceae	Veillonella	Veillonella sp. 2010_Ileo_VSA_VIId	0	0	0	0	0	0	0	0	0	0	0	0	0	0	0	0	3.06	0	0	0	0	0	0	0	0	0	0	0	0	0	0	0	0	0	0	0	0	0
Bacteria	unk_k	Firmicutes	Negativicutes	Veillonellales	Veillonellaceae	Veillonella	Veillonella sp. 2011_Oral_VSA_D3	0	0	0	0	0	0	3.16	0	0	0	0	0	0	0	0	0	0	0	0	0	0	0	0	0	0	0	0	0	0	0	0	0	0	0	0	0	0	0
Bacteria	unk_k	Firmicutes	Negativicutes	Veillonellales	Veillonellaceae	Veillonella	Veillonella sp. MSA12	0	0	0	0	0	0	0	0	6.75	0	0	0	0	0	0	0	0	0	0	0	0	0	0	0	0	0	0	0	0	0	0	0	0	0	0	0	0	0
Bacteria	unk_k	Firmicutes	Negativicutes	Veillonellales	Veillonellaceae	unk_g		0	31.28	0	3.68	0	0	8.51	4.23	5.78	4.4	0	0	0	13.15	2.7	0	34.4	0	0	0	0	0	0	0	0	0	2.92	0	0	0	0	0	0	0	0	0	0	0
Bacteria	unk_k	Firmicutes	Negativicutes	Veillonellales	Veillonellaceae	unk_g	uncultured Veillonellaceae bacterium	13.69	48.01	10.84	4.08	17.06	11.65	46.97	16.68	25.36	51.05	0	6.26	14.95	0	0	6.54	55.34	2.81	4.57	4.71	14.59	9.95	4.56	0	0	0	4.78	0	0	0	0	0	0	0	15.91	0	0	0
Bacteria	unk_k	Firmicutes	Tissierellia	Tissierellales	Peptoniphilaceae	Parvimonas	Parvimonas sp. KA00067	0	0	0	0	0	0	0	0	0	0	0	0	0	0	0	0	0	0	0	0	0	0	0	0	0	0	3.13	0	0	0	0	0	0	0	0	0	0	0
Bacteria	unk_k	Firmicutes	unk_c	unk_o	unk_f			0	35.58	0	0	15.55	0	47.98	9.1	53.36	4.13	0	13.95	3.2	22.52	0	0	50.59	0	3.66	0	52.67	11.08	3.88	0	0	0	12.52	0	8.68	0	0	3.5	0	0	3.4	0	0	7.57
Bacteria	unk_k	Firmicutes	unk_c	unk_o	unk_f	unk_g	Firmicutes bacterium TATAC-10	0	0	0	0	0	0	0	0	2.75	0	0	0	0	0	0	0	0	0	0	0	0	0	0	0	0	0	0	0	0	0	0	0	0	0	0	0	0	0
Bacteria	unk_k	Firmicutes	unk_c	unk_o	unk_f	unk_g		12.4	95.09	29.59	5.82	55.49	32.06	163.47	67.17	112.18	57.32	5.08	17.49	15.37	60.88	11.23	4.38	96.97	13.54	48.09	6.7	53.02	14.66	20.46	6.34	2.64	0	20.22	0	3.74	7.37	0	81.15	0	0	10.38	34.74	5.31	5.28
Bacteria	unk_k	Firmicutes	unk_c	unk_o	unk_f	unk_g	uncultured Firmicutes bacterium	125.96	743.3	145	51.95	285.81	184.17	1316.06	290.89	1285.41	212.72	5.79	66.75	164.32	154.16	46.4	43.46	650.79	73.25	40.81	81.75	307.17	119.85	31.1	12.99	6.99	2.99	137.73	44.88	26.62	0	6.98	318.03	20.93	0	150.44	179.73	2.64	15.66
Bacteria	unk_k	Firmicutes	unk_c	unk_o	unk_f	unk_g	unidentified low G+C gram-positive bacterium	0	2.57	0	0	2.46	0	2.98	0	21.4	0	0	0	0	0	0	0	0	0	0	0	0	0	0	0	0	0	5.35	0	0	0	0	0	0	0	0	0	0	0
Bacteria	unk_k	Fusobacteria	Fusobacteriia	Fusobacteriales	Fusobacteriaceae	Fusobacterium	uncultured Fusobacterium sp.	0	0	0	0	0	0	0	0	0	0	0	0	0	0	0	0	0	0	0	0	0	0	0	0	0	0	4.06	0	0	0	0	0	0	0	0	0	0	0
Bacteria	unk_k	Fusobacteria	Fusobacteriia	Fusobacteriales	Leptotrichiaceae	Leptotrichia	uncultured Leptotrichia sp.	0	0	0	0	0	0	0	0	0	0	0	0	0	0	0	0	0	0	0	0	0	0	0	0	0	0	11.39	0	0	0	0	0	0	0	0	0	0	0
Bacteria	unk_k	Fusobacteria	Fusobacteriia	Fusobacteriales	Leptotrichiaceae	Sneathia		0	0	0	0	0	0	0	0	0	0	0	0	0	0	0	0	0	0	0	0	0	0	0	0	0	0	3.26	0	0	0	0	0	0	0	0	0	0	0
Bacteria	unk_k	Fusobacteria	Fusobacteriia	Fusobacteriales	Leptotrichiaceae	Sneathia	uncultured Sneathia sp.	0	0	0	0	0	0	0	0	0	0	0	0	0	0	0	0	0	0	0	0	0	0	0	0	0	0	3.19	0	0	0	0	0	0	0	0	0	0	0
Bacteria	unk_k	Kiritimatiellaeota	unk_c	unk_o	unk_f			3.78	9.53	0	0	0	0	3.54	0	12.54	0	0	0	0	0	0	0	0	0	0	3.91	0	0	0	0	0	0	0	0	0	0	0	0	0	0	0	0	0	0
Bacteria	unk_k	Lentisphaerae	Lentisphaeria	Victivallales	Victivallaceae	Victivallis		0	0	0	3.58	0	0	0	0	0	0	0	0	0	0	0	0	0	0	0	0	0	0	0	0	0	0	0	0	0	0	0	0	0	0	0	0	0	0
Bacteria	unk_k	Lentisphaerae	Lentisphaeria	Victivallales	Victivallaceae	Victivallis	uncultured Victivallis sp.	0	27.3	5.69	0	0	2.77	2.46	16.44	0	61.43	0	0	0	13.76	0	0	4.16	0	0	0	12.3	0	0	0	0	0	6.01	0	0	0	0	0	0	0	0	0	0	0
Bacteria	unk_k	Lentisphaerae	Oligosphaeria	Oligosphaerales	Oligosphaeraceae			0	0	0	0	0	0	8.71	0	0	0	0	0	0	0	0	0	0	0	0	0	0	0	0	0	0	0	0	0	0	0	0	0	0	0	0	0	0	0
Bacteria	unk_k	Lentisphaerae	unk_c	unk_o				0	0	0	0	0	0	3.1	0	0	0	0	0	0	0	0	0	0	0	0	0	0	0	0	0	0	0	0	0	0	0	0	0	0	0	0	0	0	0
Bacteria	unk_k	Lentisphaerae	unk_c	unk_o	unk_f			0	16.02	0	0	0	0	12.09	0	0	10.39	0	0	0	3.39	0	0	5	0	0	0	4.03	0	0	0	0	0	0	0	0	0	0	0	0	0	0	0	0	0
Bacteria	unk_k	Planctomycetes	Planctomycetia	Planctomycetales	unk_f			0	4.24	0	0	0	0	5.07	0	6.96	0	0	0	0	0	0	0	0	0	0	6.44	0	0	0	0	0	0	0	0	0	0	0	0	0	0	0	0	0	0
Bacteria	unk_k	Planctomycetes	Planctomycetia	Planctomycetales	unk_f	unk_g		0	8.75	0	0	0	0	0	7.91	0	13.57	0	0	0	0	0	0	0	0	0	0	0	0	0	0	0	0	0	0	0	0	0	0	0	0	0	0	0	0
Bacteria	unk_k	Proteobacteria	Alphaproteobacteria	Kiloniellales	Kiloniellaceae	Kiloniella	uncultured Kiloniella sp.	0	0	0	0	0	0	0	0	0	0	0	0	0	0	0	0	5.75	0	0	0	0	0	0	0	0	0	0	0	0	0	0	0	0	0	0	0	0	0
Bacteria	unk_k	Proteobacteria	Alphaproteobacteria	Kopriimonadales	Kopriimonadaceae			0	5.02	0	0	0	0	0	0	4.32	0	0	0	0	0	0	0	10.05	0	0	0	0	0	0	0	0	0	0	0	0	0	0	0	0	0	0	0	0	0
Bacteria	unk_k	Proteobacteria	Alphaproteobacteria	Rhizobiales	Brucellaceae			0	0	0	0	0	0	6.5	0	0	0	0	0	0	0	0	0	0	0	0	0	0	0	0	0	0	0	0	0	0	0	0	0	0	0	0	0	0	0
Bacteria	unk_k	Proteobacteria	Alphaproteobacteria	Rhodospirillales	Acetobacteraceae			0	4.82	0	0	0	0	0	0	0	0	0	0	0	0	0	0	0	0	0	0	0	0	0	0	0	0	0	0	0	0	0	0	0	0	0	0	0	0
Bacteria	unk_k	Proteobacteria	Alphaproteobacteria	Rhodospirillales	Rhodospirillaceae			0	6.92	0	0	0	0	0	0	0	0	0	0	0	0	0	0	0	0	0	0	0	0	0	0	0	0	0	0	0	0	0	0	0	0	0	0	0	0
Bacteria	unk_k	Proteobacteria	Alphaproteobacteria	Rhodospirillales	Rhodospirillaceae	Novispirillum	uncultured Novispirillum sp.	0	0	0	0	0	0	6.31	0	0	0	0	0	0	0	0	0	0	0	0	0	0	0	0	0	0	0	0	0	0	0	0	0	0	0	0	0	0	0
Bacteria	unk_k	Proteobacteria	Alphaproteobacteria	Rhodospirillales	Rhodospirillaceae	unk_g		0	14.87	0	0	0	0	0	0	0	0	0	0	0	0	0	0	4.51	0	0	0	0	0	0	0	0	0	0	0	0	0	0	0	0	0	0	0	0	0
Bacteria	unk_k	Proteobacteria	Alphaproteobacteria	Rhodospirillales	Rhodospirillaceae	unk_g	uncultured Rhodospirillaceae bacterium	4.38	0	0	0	0	0	0	0	0	0	0	0	0	0	0	0	0	0	0	0	0	0	0	0	0	0	0	0	0	0	0	0	0	0	0	0	0	0
Bacteria	unk_k	Proteobacteria	Alphaproteobacteria	unk_o	unk_f			0	8.53	0	0	0	0	2.88	0	3.17	0	0	0	0	0	0	0	8.83	0	0	0	0	0	0	0	0	0	0	0	0	0	0	0	0	0	0	0	0	0
Bacteria	unk_k	Proteobacteria	Alphaproteobacteria	unk_o	unk_f	unk_g	uncultured Alphaproteobacteria bacterium	0	0	0	0	0	0	0	0	0	0	0	0	0	0	0	0	0	0	0	0	0	0	0	0	0	0	0	0	0	0	0	0	0	0	0	4.06	0	0
Bacteria	unk_k	Proteobacteria	Betaproteobacteria	Burkholderiales	Oxalobacteraceae			0	0	0	0	0	0	2.83	0	0	0	0	0	0	0	0	0	0	0	0	0	0	0	0	0	0	0	0	0	0	0	0	0	0	0	0	0	0	0
Bacteria	unk_k	Proteobacteria	Betaproteobacteria	Burkholderiales	Oxalobacteraceae	Oxalobacter	Oxalobacter formigenes	0	0	0	0	0	0	0	0	0	0	0	0	0	0	0	0	0	0	0	0	0	0	0	0	0	0	0	0	0	0	0	2.25	0	0	0	0	0	0
Bacteria	unk_k	Proteobacteria	Betaproteobacteria	Burkholderiales	Sutterellaceae	Sutterella		0	0	0	0	0	0	0	0	0	0	0	0	0	0	0	0	0	0	0	0	0	0	0	0	0	0	2.59	0	0	0	0	0	0	0	4.04	0	0	0
Bacteria	unk_k	Proteobacteria	Betaproteobacteria	Burkholderiales	Sutterellaceae	Sutterella	Sutterella sp.	0	0	0	0	0	0	0	0	0	0	0	0	0	0	0	0	0	0	0	0	0	0	0	0	0	0	0	2.35	0	0	0	0	0	0	0	14.29	0	0
Bacteria	unk_k	Proteobacteria	Betaproteobacteria	Burkholderiales	Sutterellaceae	Sutterella	Sutterella sp. 252	0	0	0	0	0	0	0	0	0	0	0	0	0	0	0	0	0	0	0	0	0	0	0	0	0	0	0	0	0	0	0	0	9.47	0	0	0	0	0
Bacteria	unk_k	Proteobacteria	Betaproteobacteria	Burkholderiales	Sutterellaceae	Sutterella	Sutterella sp. YIT 12072	5.95	13.55	4.51	0	6	0	13.98	4.79	35.74	14.6	0	4.16	5.13	7.42	0	0	48.27	0	0	0	8.09	0	0	3.26	0	0	5.04	0	0	0	0	0	0	0	0	0	0	0
Bacteria	unk_k	Proteobacteria	Betaproteobacteria	Burkholderiales	Sutterellaceae	Sutterella	Sutterella wadsworthensis	0	0	0	0	0	0	0	0	0	0	0	0	0	0	0	0	0	0	0	0	0	0	0	0	0	0	0	0	0	0	0	0	0	0	37.67	0	0	0
Bacteria	unk_k	Proteobacteria	Betaproteobacteria	Burkholderiales	Sutterellaceae	Sutterella	uncultured Sutterella sp.	0	0	0	0	0	0	0	0	0	0	0	0	0	0	0	0	0	0	0	0	0	0	0	0	0	0	0	0	0	0	0	0	0	0	0	2.73	0	0
Bacteria	unk_k	Proteobacteria	Betaproteobacteria	Burkholderiales	unk_f	Methylibium	Methylibium petroleiphilum	0	3.62	0	0	0	0	4.99	0	0	0	0	0	0	0	0	0	0	0	0	0	0	0	0	0	0	0	0	0	0	0	0	0	0	0	0	0	0	0
Bacteria	unk_k	Proteobacteria	Betaproteobacteria	Burkholderiales	unk_f			0	0	3.04	0	0	0	0	0	4	0	0	0	0	0	0	0	0	0	0	0	0	0	0	0	0	0	0	0	0	0	0	0	0	0	0	0	0	0
Bacteria	unk_k	Proteobacteria	Betaproteobacteria	Burkholderiales	unk_f	unk_g		0	0	0	0	0	0	0	0	0	0	0	0	0	0	0	0	0	0	0	0	0	0	0	0	0	0	3.19	0	0	0	0	0	0	0	0	4.66	0	0
Bacteria	unk_k	Proteobacteria	Betaproteobacteria	Burkholderiales	unk_f	unk_g	uncultured Burkholderiales bacterium	0	0	0	0	0	0	0	0	0	0	0	0	0	0	0	0	0	0	0	0	0	0	0	0	0	0	0	0	0	0	0	0	4.61	0	41.14	5.38	0	0
Bacteria	unk_k	Proteobacteria	Betaproteobacteria	unk_o	unk_f			0	0	0	0	0	0	5.86	0	0	0	0	0	0	0	0	0	0	0	0	0	0	0	0	0	0	0	0	0	0	0	0	0	0	0	0	0	0	0
Bacteria	unk_k	Proteobacteria	Betaproteobacteria	unk_o	unk_f	unk_g	uncultured beta proteobacterium	0	2.24	0	0	0	0	0	0	0	0	0	0	0	0	0	0	0	0	0	0	0	0	0	0	0	0	0	0	0	0	0	0	8.16	0	0	0	0	0
Bacteria	unk_k	Proteobacteria	Deltaproteobacteria	Desulfovibrionales	Desulfovibrionaceae	Bilophila	Bilophila wadsworthia	0	0	0	0	0	0	0	0	0	0	0	0	0	0	0	0	0	0	0	0	0	0	0	0	0	0	0	0	0	0	0	0	3.64	0	3.2	24.63	0	0
Bacteria	unk_k	Proteobacteria	Deltaproteobacteria	Desulfovibrionales	Desulfovibrionaceae	Desulfovibrio	Desulfovibrio piger	0	0	0	0	0	0	0	0	0	0	0	0	0	0	0	0	0	0	0	0	0	0	0	0	0	0	0	0	0	0	0	0	0	0	0	33.78	0	0
Bacteria	unk_k	Proteobacteria	Deltaproteobacteria	Desulfovibrionales	Desulfovibrionaceae	Desulfovibrio		0	0	0	0	0	0	0	0	0	0	0	0	0	4.83	0	0	0	0	0	0	0	0	0	0	0	0	0	0	0	0	0	0	0	0	0	4.65	0	0
Bacteria	unk_k	Proteobacteria	Deltaproteobacteria	Desulfovibrionales	Desulfovibrionaceae	Desulfovibrio	uncultured Desulfovibrio sp.	0	0	0	0	0	0	0	0	0	0	0	0	0	0	0	0	0	0	0	0	4.57	0	0	0	0	0	0	0	0	0	0	0	0	0	0	0	0	0
Bacteria	unk_k	Proteobacteria	Deltaproteobacteria	Desulfovibrionales	Desulfovibrionaceae	Lawsonia	Lawsonia intracellularis	0	0	0	0	5.83	0	15.78	10.73	0	0	0	0	0	0	0	0	2.95	0	0	0	4.25	0	0	0	0	0	0	0	0	0	0	8.02	0	0	3.39	4.84	0	0
Bacteria	unk_k	Proteobacteria	Deltaproteobacteria	Desulfovibrionales	Desulfovibrionaceae	Lawsonia		0	0	0	0	0	0	0	0	0	0	0	0	0	2.4	0	0	0	0	0	0	0	0	0	0	0	0	0	0	0	0	0	0	0	0	0	0	0	0
Bacteria	unk_k	Proteobacteria	Deltaproteobacteria	Desulfovibrionales	Desulfovibrionaceae			0	0	0	0	0	0	0	0	0	0	0	0	0	0	0	0	0	0	0	0	0	0	0	0	0	0	0	0	0	0	0	0	0	0	0	3.04	0	0
Bacteria	unk_k	Proteobacteria	Deltaproteobacteria	Desulfuromonadales	Geobacteraceae			0	0	0	0	0	0	5.14	0	0	0	0	0	0	0	0	0	0	0	0	0	0	0	0	0	0	0	0	0	0	0	0	0	0	0	0	0	0	0
Bacteria	unk_k	Proteobacteria	Deltaproteobacteria	Syntrophobacterales	Syntrophorhabdaceae			0	3.89	0	0	0	0	0	0	0	0	0	0	0	0	0	0	4.35	0	0	0	0	0	0	0	0	0	0	0	0	0	0	0	0	0	0	0	0	0
Bacteria	unk_k	Proteobacteria	Deltaproteobacteria	unk_o				0	0	0	0	0	0	13.43	0	0	0	0	0	0	0	0	0	0	0	0	0	0	0	0	0	0	0	0	0	0	0	0	0	0	0	0	0	0	0
Bacteria	unk_k	Proteobacteria	Deltaproteobacteria	unk_o	unk_f			0	0	0	0	6.83	0	19.77	0	0	0	0	0	0	0	0	0	0	0	0	0	0	1.94	0	0	0	0	0	0	0	0	0	0	0	0	0	0	0	0
Bacteria	unk_k	Proteobacteria	Deltaproteobacteria	unk_o	unk_f	unk_g	uncultured delta proteobacterium	0	5.53	0	0	29.71	0	99.73	7.01	8.42	0	0	0	0	0	6.13	0	0	9.69	5.7	0	25.24	24.41	10.08	0	0	0	0	0	0	0	0	10.79	0	0	0	8.56	0	0
Bacteria	unk_k	Proteobacteria	Epsilonproteobacteria	Campylobacterales	Campylobacteraceae	Campylobacter	Campylobacter coli	0	4.31	0	0	5.06	6.58	7.04	0	5.59	8.8	0	0	0	0	0	4.42	4.33	0	0	0	11.77	0	0	0	9.78	0	3.44	0	0	0	0	3.35	0	0	25.6	0	0	0
Bacteria	unk_k	Proteobacteria	Epsilonproteobacteria	Campylobacterales	Campylobacteraceae	Campylobacter	Campylobacter fetus	0	0	0	0	14.58	0	15.44	0	0	0	0	0	0	0	0	0	10.49	0	0	0	0	3.85	0	0	0	0	0	0	0	0	0	0	0	0	0	0	0	0
Bacteria	unk_k	Proteobacteria	Epsilonproteobacteria	Campylobacterales	Campylobacteraceae	Campylobacter	Campylobacter jejuni	0	0	0	0	0	0	0	0	0	0	0	0	0	0	0	0	0	0	0	0	0	0	0	0	0	0	0	0	40.44	2.88	0	115.67	16.76	80.49	52.61	3.17	0	0
Bacteria	unk_k	Proteobacteria	Epsilonproteobacteria	Campylobacterales	Campylobacteraceae	Campylobacter		0	13.49	3.32	6.68	0	0	0	0	39.38	0	2.73	0	5.29	0	0	0	12.76	0	0	0	3.22	0	0	0	0	0	11.16	0	0	25.13	0	0	0	3.86	7.62	61.19	27.76	35.17
Bacteria	unk_k	Proteobacteria	Epsilonproteobacteria	Campylobacterales	Campylobacteraceae	Campylobacter	uncultured Campylobacter sp.	92.22	41.64	6.79	0	32.56	19.36	95.77	60.25	13.86	28.59	0	0	52.86	0	0	0	0	0	0	0	6.37	0	0	0	0	10.37	0	0	0	0	0	0	0	0	0	0	0	0
Bacteria	unk_k	Proteobacteria	Epsilonproteobacteria	Campylobacterales	Campylobacteraceae			0	0	0	0	0	0	0	0	0	0	0	0	0	0	0	0	0	0	0	0	0	0	0	0	0	0	0	0	0	0	0	0	0	0	0	0	14.33	0
Bacteria	unk_k	Proteobacteria	Epsilonproteobacteria	Campylobacterales	Helicobacteraceae	Helicobacter	Helicobacter pylori	0	0	0	0	0	0	0	0	0	0	0	0	0	0	0	0	0	3.41	0	0	0	0	0	0	0	0	0	0	0	0	0	0	0	0	0	0	0	0
Bacteria	unk_k	Proteobacteria	Gammaproteobacteria	Aeromonadales	Aeromonadaceae	Aeromonas	Aeromonas veronii	0	0	0	0	0	0	0	0	0	0	0	0	0	0	0	2.83	0	0	0	0	0	0	0	0	0	0	0	0	0	0	0	0	0	0	0	0	0	0
Bacteria	unk_k	Proteobacteria	Gammaproteobacteria	Aeromonadales	Aeromonadaceae	Aeromonas		0	0	0	0	0	0	0	0	0	0	0	0	0	0	0	0	0	0	0	0	0	0	0	0	0	0	0	0	0	0	0	0	0	6.01	0	0	0	0
Bacteria	unk_k	Proteobacteria	Gammaproteobacteria	Aeromonadales	Aeromonadaceae			6.99	0	0	0	0	0	3.97	0	0	0	0	0	2.83	0	0	0	0	0	0	0	0	0	0	0	0	0	0	0	0	0	0	11.57	166.32	0	15.96	22.64	8.54	0
Bacteria	unk_k	Proteobacteria	Gammaproteobacteria	Aeromonadales				0	0	0	0	0	0	0	0	0	0	0	0	4.92	0	0	0	0	0	0	0	0	0	0	0	0	0	0	0	0	0	0	0	0	0	0	0	0	0
Bacteria	unk_k	Proteobacteria	Gammaproteobacteria	Aeromonadales	Succinivibrionaceae	Anaerobiospirillum	Anaerobiospirillum succiniciproducens	0	0	0	0	0	0	0	0	0	0	0	0	0	0	0	0	0	0	0	0	0	0	0	0	0	0	0	0	0	0	0	0	0	0	4.28	0	0	0
Bacteria	unk_k	Proteobacteria	Gammaproteobacteria	Aeromonadales	Succinivibrionaceae			427.34	87.48	10	7.28	0	0	50.59	49.06	26.17	11.38	0	0	267.47	0	0	4.15	210.77	0	0	0	0	5.7	0	0	0	15.94	0	0	0	0	0	0	0	0	0	0	0	0
Bacteria	unk_k	Proteobacteria	Gammaproteobacteria	Aeromonadales	Succinivibrionaceae	Ruminobacter	uncultured Ruminobacter sp.	800.22	141.4	26	17.16	0	0	0	0	47.43	0	3.27	0	500.93	0	0	20.1	400.39	0	0	0	0	0	0	0	0	42.41	0	0	0	0	0	0	0	0	0	0	0	0
Bacteria	unk_k	Proteobacteria	Gammaproteobacteria	Aeromonadales	Succinivibrionaceae	Succinivibrio		49.97	19.47	2.39	2.91	26.82	11.19	96.43	0	13.44	41.32	0	0	53.53	0	0	0	0	0	0	0	11.16	0	0	0	0	6.9	10.59	0	0	0	0	0	0	0	0	0	0	0
Bacteria	unk_k	Proteobacteria	Gammaproteobacteria	Alteromonadales	Alteromonadaceae			2.36	0	0	0	0	0	0	0	0	0	0	0	0	0	0	0	0	0	0	0	0	0	0	0	0	0	0	0	0	0	0	0	0	0	0	0	0	0
Bacteria	unk_k	Proteobacteria	Gammaproteobacteria	Enterobacterales	Enterobacteriaceae	Enterobacter	Enterobacter cancerogenus	0	4.87	2.47	0	0	0	0	0	0	0	0	0	0	0	0	0	0	0	0	0	0	0	0	0	0	0	0	0	0	0	0	0	0	0	0	0	0	0
Bacteria	unk_k	Proteobacteria	Gammaproteobacteria	Enterobacterales	Enterobacteriaceae	Enterobacter	Enterobacter cloacae	0	2.98	3.39	0	0	0	0	0	3.03	0	0	0	0	0	0	2.59	0	0	0	0	0	0	0	0	0	0	0	0	0	0	0	0	0	0	0	0	0	0
Bacteria	unk_k	Proteobacteria	Gammaproteobacteria	Enterobacterales	Enterobacteriaceae	Enterobacter		0	0	0	0	0	0	0	3.48	0	0	0	0	0	0	0	0	0	0	0	0	0	0	0	0	0	0	0	0	0	0	0	0	0	0	0	0	0	0
Bacteria	unk_k	Proteobacteria	Gammaproteobacteria	Enterobacterales	Enterobacteriaceae	Enterobacter	uncultured Enterobacter sp.	0	5.65	0	0	0	0	0	0	0	0	0	0	0	0	0	0	0	0	0	0	0	0	0	0	0	0	0	0	0	0	0	0	0	0	0	0	0	0
Bacteria	unk_k	Proteobacteria	Gammaproteobacteria	Enterobacterales	Enterobacteriaceae	Escherichia	Escherichia coli	13.31	6640.72	2506.86	1237.17	2.88	709.04	19.14	2506.16	3.06	0	430.5	227.55	0	0	9.24	0	37.03	12.95	13.38	0	281.39	0	0	284.93	370.69	90.59	29.81	0	0	535.42	135.77	5.35	454.75	156.99	260.42	50.12	0	4.92
Bacteria	unk_k	Proteobacteria	Gammaproteobacteria	Enterobacterales	Enterobacteriaceae	Escherichia	Escherichia sp. UIWRF0176	0	36.38	13.44	0	0	0	0	0	0	0	0	0	0	0	0	0	0	0	0	0	0	0	0	0	0	0	0	0	0	0	0	0	0	0	0	0	0	0
Bacteria	unk_k	Proteobacteria	Gammaproteobacteria	Enterobacterales	Enterobacteriaceae	Escherichia	Escherichia sp. UIWRF0683	0	0	0	0	0	0	0	0	0	0	0	0	0	0	0	0	0	0	0	0	0	0	0	0	2.58	0	0	0	0	0	0	0	0	0	0	0	0	0
Bacteria	unk_k	Proteobacteria	Gammaproteobacteria	Enterobacterales	Enterobacteriaceae	Escherichia	Escherichia sp. UIWRF0785	0	0	0	6.33	0	0	0	0	0	0	0	0	0	0	0	0	0	0	0	0	0	0	0	0	0	0	0	0	0	0	0	0	0	0	0	0	0	0
Bacteria	unk_k	Proteobacteria	Gammaproteobacteria	Enterobacterales	Enterobacteriaceae	Escherichia	Escherichia sp. UIWRF1139	0	0	0	0	0	0	0	4.07	0	0	0	0	0	0	0	0	0	0	0	0	0	0	0	0	0	0	0	0	0	0	0	0	0	0	0	0	0	0
Bacteria	unk_k	Proteobacteria	Gammaproteobacteria	Enterobacterales	Enterobacteriaceae	Escherichia		4.82	97.58	25.51	30.83	0	0	0	262.1	13.43	2.41	31.98	2.63	2.96	0	0	0	7.12	0	4.39	0	0	0	0	0	105.33	0	0	0	0	0	0	0	0	0	0	4.24	0	12.5
Bacteria	unk_k	Proteobacteria	Gammaproteobacteria	Enterobacterales	Enterobacteriaceae	Escherichia	uncultured Escherichia sp.	0	0	0	0	0	0	0	9.82	0	0	0	0	0	0	0	0	0	0	0	0	0	0	0	0	2.42	0	0	0	0	0	0	0	0	0	0	0	0	0
Bacteria	unk_k	Proteobacteria	Gammaproteobacteria	Enterobacterales	Enterobacteriaceae	Klebsiella	Klebsiella aerogenes	0	2.17	0	0	0	0	0	0	3.74	0	0	0	0	0	0	0	0	0	0	0	0	0	0	0	0	0	0	0	0	0	0	0	0	0	0	0	0	0
Bacteria	unk_k	Proteobacteria	Gammaproteobacteria	Enterobacterales	Enterobacteriaceae	Klebsiella	Klebsiella oxytoca	2.46	5.6	0	2.2	0	0	0	0	0	0	0	0	0	0	0	0	0	0	0	0	0	0	0	0	0	0	0	0	0	0	0	0	0	0	0	0	0	0
Bacteria	unk_k	Proteobacteria	Gammaproteobacteria	Enterobacterales	Enterobacteriaceae	Klebsiella	Klebsiella pneumoniae	12.74	167.33	55.92	12.77	0	0	0	41.69	0	0	9.88	0	0	0	0	0	0	0	0	3.15	0	0	0	0	5.84	0	0	0	0	0	0	0	0	0	0	0	0	3.92
Bacteria	unk_k	Proteobacteria	Gammaproteobacteria	Enterobacterales	Enterobacteriaceae	Klebsiella	Klebsiella sp.	0	5.76	0	0	0	0	0	0	0	0	0	0	0	0	0	0	0	0	0	0	0	0	0	0	0	0	0	0	0	0	0	0	0	0	0	0	0	0
Bacteria	unk_k	Proteobacteria	Gammaproteobacteria	Enterobacterales	Enterobacteriaceae	Klebsiella	Klebsiella sp. KV-3	6.52	0	0	0	0	0	0	0	0	0	0	0	0	0	0	0	0	0	0	0	0	0	0	0	0	0	0	0	0	0	0	0	0	0	0	0	0	0
Bacteria	unk_k	Proteobacteria	Gammaproteobacteria	Enterobacterales	Enterobacteriaceae	Klebsiella		0	72.91	46.61	11.67	0	0	0	0	0	0	0	0	0	0	0	0	0	0	0	0	0	0	0	0	0	0	0	0	0	0	0	0	0	0	0	0	0	0
Bacteria	unk_k	Proteobacteria	Gammaproteobacteria	Enterobacterales	Enterobacteriaceae	Kluyvera	Kluyvera intermedia	0	0	0	0	0	0	0	3.21	0	0	0	0	0	0	0	0	0	0	0	0	0	0	0	0	0	0	0	0	0	0	0	0	0	0	0	0	0	0
Bacteria	unk_k	Proteobacteria	Gammaproteobacteria	Enterobacterales	Enterobacteriaceae			17	7.86	5.59	0	0	0	0	21.06	0	0	3.23	0	16.5	2.58	0	0	24.3	0	0	0	0	5.1	0	0	15.1	0	0	0	0	0	0	0	0	0	0	0	0	0
Bacteria	unk_k	Proteobacteria	Gammaproteobacteria	Enterobacterales	Enterobacteriaceae	Salmonella		0	4.47	5.21	0	0	0	0	0	0	0	0	0	0	0	0	0	0	0	0	0	0	0	0	0	0	0	0	0	0	0	0	0	0	0	0	0	0	0
Bacteria	unk_k	Proteobacteria	Gammaproteobacteria	Enterobacterales	Enterobacteriaceae	Salmonella	Salmonella enterica	0	45.27	15.23	0	0	0	0	87.44	0	0	0	0	0	0	0	0	0	0	0	0	0	0	0	0	12	0	0	0	0	0	0	0	13.56	0	0	0	0	0
Bacteria	unk_k	Proteobacteria	Gammaproteobacteria	Enterobacterales	Enterobacteriaceae	Salmonella	Salmonella sp. SSDFZ54	0	0	0	0	0	0	0	0	0	0	0	0	0	0	0	0	0	0	0	0	0	0	0	0	21.96	0	0	0	0	0	0	0	0	0	0	0	0	0
Bacteria	unk_k	Proteobacteria	Gammaproteobacteria	Enterobacterales	Enterobacteriaceae	Shigella		0	9.69	6.88	0	0	0	0	5.41	0	0	0	0	0	0	0	0	0	0	0	0	0	0	0	0	0	0	0	0	0	0	0	0	0	0	0	0	0	0
Bacteria	unk_k	Proteobacteria	Gammaproteobacteria	Enterobacterales	Enterobacteriaceae	Shigella	Shigella boydii	0	40.38	13.15	5.26	0	0	0	20.63	0	0	2.36	14.47	0	0	0	0	0	0	2.83	0	0	0	0	0	0	0	0	0	0	0	0	0	0	0	0	0	0	0
Bacteria	unk_k	Proteobacteria	Gammaproteobacteria	Enterobacterales	Enterobacteriaceae	Shigella	Shigella dysenteriae	7.3	489.8	82.64	62.38	0	0	0	50.44	0	3.46	13.36	0	0	4.03	0	0	7.11	0	0	0	0	0	0	0	20.47	0	5.28	0	0	0	0	0	0	0	0	0	0	0
Bacteria	unk_k	Proteobacteria	Gammaproteobacteria	Enterobacterales	Enterobacteriaceae	Shigella	Shigella flexneri	0	36.94	0	0	0	0	0	18.88	0	0	5.59	0	0	0	0	0	0	0	0	0	0	0	0	0	6.93	0	0	0	0	0	0	0	0	0	0	0	0	0
Bacteria	unk_k	Proteobacteria	Gammaproteobacteria	Enterobacterales	Enterobacteriaceae	Shigella	Shigella sonnei	0	49.68	10.4	4.91	0	0	0	10.74	0	0	0	0	0	0	0	0	0	0	0	0	0	0	0	0	3.1	0	0	0	0	0	0	0	0	0	0	0	0	0
Bacteria	unk_k	Proteobacteria	Gammaproteobacteria	Enterobacterales	Enterobacteriaceae	Shigella	Shigella sp. 4092	0	0	0	0	0	0	0	0	0	0	0	13.67	0	0	0	0	0	0	0	0	0	0	0	0	0	0	0	0	0	0	0	0	0	0	0	0	0	0
Bacteria	unk_k	Proteobacteria	Gammaproteobacteria	Enterobacterales	Enterobacteriaceae	unk_g	Enterobacteriaceae bacterium 37_2	0	0	0	0	0	0	0	0	0	0	0	0	0	0	0	0	0	0	0	0	0	0	0	0	0	0	5.05	0	0	0	0	0	0	0	0	0	0	0
Bacteria	unk_k	Proteobacteria	Gammaproteobacteria	Enterobacterales	Enterobacteriaceae	unk_g	Enterobacteriaceae bacterium SL1	0	0	0	0	0	0	0	0	0	0	0	0	0	0	0	0	0	0	0	0	0	0	0	0	0	0	0	0	0	0	0	0	49.75	2.8	66.69	0	0	0
Bacteria	unk_k	Proteobacteria	Gammaproteobacteria	Enterobacterales	Enterobacteriaceae	unk_g		0	0	0	0	0	0	0	0	0	3.84	0	0	0	0	0	0	0	0	0	0	0	0	0	0	0	0	0	0	0	0	0	0	0	0	0	0	0	0
Bacteria	unk_k	Proteobacteria	Gammaproteobacteria	Enterobacterales	Morganellaceae	Photorhabdus	uncultured Photorhabdus sp.	0	0	0	0	0	0	0	0	0	0	0	0	0	3.18	0	0	0	0	0	0	0	0	0	0	0	0	0	0	0	0	0	0	0	0	0	0	0	0
Bacteria	unk_k	Proteobacteria	Gammaproteobacteria	Enterobacterales	Morganellaceae	Proteus		0	15.63	0	2.58	0	0	0	0	0	0	0	0	0	0	0	0	0	0	0	0	0	0	0	0	0	0	0	0	0	0	0	0	0	0	0	0	0	0
Bacteria	unk_k	Proteobacteria	Gammaproteobacteria	Enterobacterales	Morganellaceae	Proteus	Proteus mirabilis	0	0	0	0	0	0	0	2.83	0	0	0	0	0	0	0	0	0	0	0	0	0	0	0	0	0	0	0	0	0	0	0	0	0	0	0	0	0	0
Bacteria	unk_k	Proteobacteria	Gammaproteobacteria	Enterobacterales	Yersiniaceae	Yersinia		0	0	0	0	0	0	0	0	0	0	0	0	0	0	0	0	0	0	0	0	0	0	0	0	6.79	0	0	0	0	0	0	0	0	0	0	0	0	0
Bacteria	unk_k	Proteobacteria	Gammaproteobacteria	Enterobacterales	Yersiniaceae	Yersinia	Yersinia pestis	0	5.59	0	0	0	0	0	0	0	0	0	0	0	0	0	0	0	0	0	0	0	0	0	0	0	0	0	0	0	0	0	0	0	0	0	0	0	0
Bacteria	unk_k	Proteobacteria	Gammaproteobacteria	Orbales	Orbaceae	Frischella	Frischella perrara	0	0	0	0	0	0	0	0	2.93	0	0	0	0	0	0	0	4.13	0	0	0	0	0	0	0	0	0	0	0	0	0	0	0	0	0	0	0	0	0
Bacteria	unk_k	Proteobacteria	Gammaproteobacteria	Pasteurellales	Pasteurellaceae	Actinobacillus	Actinobacillus pleuropneumoniae	0	0	0	0	0	2.63	0	0	0	3.13	0	0	0	0	0	0	0	0	0	0	2.57	0	0	0	0	0	7.04	0	0	0	0	0	0	0	0	0	0	2.43
Bacteria	unk_k	Proteobacteria	Gammaproteobacteria	Pasteurellales	Pasteurellaceae	Aggregatibacter		0	3.69	0	0	0	0	0	0	0	0	0	0	0	0	0	0	3.98	0	0	0	0	0	0	0	0	0	0	0	0	0	0	0	0	0	0	0	0	0
Bacteria	unk_k	Proteobacteria	Gammaproteobacteria	Pasteurellales	Pasteurellaceae	Haemophilus	Haemophilus influenzae	0	0	0	0	0	0	0	0	0	0	0	0	4.15	0	0	0	0	0	0	0	0	0	0	0	0	0	0	0	0	0	0	0	0	0	0	0	0	0
Bacteria	unk_k	Proteobacteria	Gammaproteobacteria	Pasteurellales	Pasteurellaceae	Haemophilus	Haemophilus parainfluenzae	0	14.64	0	0	0	0	0	2.17	0	0	0	0	0	0	0	0	5.28	0	0	0	0	0	0	0	0	0	0	0	0	0	0	0	0	0	0	0	0	0
Bacteria	unk_k	Proteobacteria	Gammaproteobacteria	Pasteurellales	Pasteurellaceae	Haemophilus	Haemophilus pittmaniae	0	0	0	0	0	0	0	0	0	0	0	0	0	0	0	0	7.95	0	0	0	0	0	0	0	0	0	0	0	0	0	0	0	0	0	0	0	0	0
Bacteria	unk_k	Proteobacteria	Gammaproteobacteria	Pasteurellales	Pasteurellaceae	Haemophilus	Haemophilus sp. HFH0075	0	21.4	0	3.21	0	0	0	0	0	0	0	0	0	0	0	0	0	0	0	0	0	0	0	0	0	0	0	0	0	0	0	0	0	0	0	0	0	0
Bacteria	unk_k	Proteobacteria	Gammaproteobacteria	Pasteurellales	Pasteurellaceae	Haemophilus		2.83	0	0	0	0	0	0	0	0	0	0	0	0	0	0	0	0	0	0	0	0	0	0	0	0	0	0	0	0	0	0	0	0	0	0	0	0	0
Bacteria	unk_k	Proteobacteria	Gammaproteobacteria	Pasteurellales	Pasteurellaceae	Haemophilus	uncultured Haemophilus sp.	4.45	0	0	0	0	0	3.71	0	0	0	0	0	0	0	0	0	13.13	0	0	0	0	0	0	0	0	0	0	0	0	0	0	0	0	0	0	3.24	0	0
Bacteria	unk_k	Proteobacteria	Gammaproteobacteria	Pasteurellales	Pasteurellaceae	Terrahaemophilus		0	6.85	0	0	0	0	0	0	0	0	0	0	0	0	0	0	0	0	0	0	0	0	0	0	0	0	0	0	0	0	0	0	0	0	0	0	0	0
Bacteria	unk_k	Proteobacteria	Gammaproteobacteria	Pseudomonadales	Pseudomonadaceae	Pseudomonas		0	0	0	0	0	0	0	0	0	0	0	0	0	0	0	0	0	0	0	0	0	0	0	0	0	0	0	0	0	0	0	0	0	0	3.06	0	0	0
Bacteria	unk_k	Proteobacteria	Gammaproteobacteria	Pseudomonadales	Pseudomonadaceae	Pseudomonas	Pseudomonas marginalis	0	0	0	0	0	0	0	2.38	0	0	0	0	0	0	0	0	0	0	0	0	0	0	0	0	0	0	0	0	0	0	0	0	0	0	0	0	0	0
Bacteria	unk_k	Proteobacteria	Gammaproteobacteria	unk_o	unk_f	unk_g		0	0	2.49	0	0	0	0	0	0	0	0	0	0	0	0	0	0	0	0	0	0	0	0	0	0	0	0	0	0	0	0	0	0	0	0	0	0	0
Bacteria	unk_k	Proteobacteria	Gammaproteobacteria	unk_o	unk_f	unk_g	uncultured gamma proteobacterium	50.92	10.85	0	3.34	11.45	9.03	20.49	23.53	3.43	15.3	0	0	25.5	0	0	0	0	0	0	0	0	0	0	0	0	4.24	3.3	0	0	0	0	3.75	0	0	0	5.43	0	0
Bacteria	unk_k	Proteobacteria	Zetaproteobacteria	Mariprofundales	Mariprofundaceae	Mariprofundus		0	0	3.35	0	0	0	3.87	0	0	0	0	0	0	0	0	0	0	0	0	0	0	0	0	0	0	0	0	0	0	0	0	0	0	0	0	0	0	0
Bacteria	unk_k	Proteobacteria	Zetaproteobacteria	Mariprofundales	Mariprofundaceae			0	4.61	0	0	0	0	0	0	0	0	0	0	0	0	0	0	0	0	0	0	0	0	0	0	0	0	0	0	0	0	0	0	0	0	0	0	0	0
Bacteria	unk_k	Proteobacteria	unk_c	unk_o	unk_f			0	38.57	9.54	3.58	14.13	0	43.96	4.47	0	0	0	0	7.84	0	0	0	7.82	0	0	0	4.27	5.09	0	0	0	0	0	0	0	0	0	0	0	0	0	0	0	0
Bacteria	unk_k	Proteobacteria	unk_c	unk_o	unk_f	unk_g		30.77	18.08	8.46	0	6.83	0	81.11	37.24	4.7	22.64	0	0	3.72	0	0	0	5.64	0	0	0	0	0	0	0	0	0	0	0	0	0	0	0	0	0	0	0	0	0
Bacteria	unk_k	Proteobacteria	unk_c	unk_o	unk_f	unk_g	uncultured proteobacterium	173.37	87.77	13.36	17.32	86.39	47.58	168.29	126.38	114.27	87.72	0	3.44	130.94	18.48	0	0	15.62	0	0	0	14.91	0	0	0	0	22.33	22.82	0	0	0	0	0	0	0	0	0	0	0
Bacteria	unk_k	Spirochaetes	Spirochaetia	Brachyspirales	Brachyspiraceae	Brachyspira	Brachyspira aalborgi	0	5.18	0	0	0	0	0	0	0	2.97	0	0	0	0	0	0	0	0	0	0	3.6	0	0	0	0	0	0	0	0	0	0	0	0	0	0	0	0	0
Bacteria	unk_k	Spirochaetes	Spirochaetia	Brachyspirales	Brachyspiraceae	Brachyspira		0	0	0	0	0	0	0	0	0	0	0	0	0	0	0	0	7.26	0	0	0	0	0	0	0	0	0	0	0	0	0	0	0	0	0	0	0	0	0
Bacteria	unk_k	Spirochaetes	Spirochaetia	Spirochaetales				0	0	0	0	0	0	0	0	0	0	0	0	0	0	0	0	3.45	0	0	0	0	0	0	0	0	0	0	0	0	0	0	0	0	0	0	0	0	0
Bacteria	unk_k	Spirochaetes	Spirochaetia	Spirochaetales	Spirochaetaceae			10.25	44.72	0	0	0	0	4.13	0	23.67	0	0	0	3.76	3.08	0	0	11.84	0	0	4.43	6.11	0	2.62	0	0	3.11	8.08	0	0	0	0	0	0	0	0	0	0	0
Bacteria	unk_k	Spirochaetes	Spirochaetia	Spirochaetales	Spirochaetaceae	Treponema		0	0	3.21	0	0	5.96	6.95	0	0	0	0	0	6.18	0	0	0	3.39	0	0	0	7.44	0	10.69	0	3.13	5.75	20.26	0	0	0	0	0	0	0	0	0	0	0
Bacteria	unk_k	Spirochaetes	Spirochaetia	Spirochaetales	Spirochaetaceae	Treponema	Treponema berlinense	5.87	15.83	3.41	0	0	0	0	0	10.95	0	0	0	6.1	0	0	0	56.79	0	0	3.29	0	0	0	0	0	0	0	0	0	0	0	0	0	0	0	0	0	0
Bacteria	unk_k	Spirochaetes	Spirochaetia	Spirochaetales	Spirochaetaceae	Treponema	Treponema succinifaciens	0	112.21	10.73	9.5	31.27	0	114.46	30.82	15.09	0	0	0	0	0	0	0	42.15	0	0	7.62	0	0	8.62	0	0	0	0	0	0	0	0	0	0	0	0	0	0	0
Bacteria	unk_k	Tenericutes	Mollicutes	Entomoplasmatales	Entomoplasmataceae			0	0	0	0	0	0	0	0	3.06	0	0	0	0	0	0	0	0	0	0	0	0	0	0	0	0	0	0	0	0	0	0	0	0	0	0	0	0	0
Bacteria	unk_k	Tenericutes	Mollicutes	unk_o	unk_f			0	0	0	0	0	0	0	0	0	0	0	0	0	0	0	0	4.06	0	0	0	0	0	0	0	0	0	0	0	0	0	0	0	0	0	0	0	0	0
Bacteria	unk_k	Tenericutes	Mollicutes	unk_o	unk_f	unk_g		0	0	0	0	0	0	0	5.22	6.5	0	0	0	0	0	0	0	5.05	0	0	0	0	3.05	0	0	0	0	0	0	0	0	0	5.07	0	0	0	0	0	0
Bacteria	unk_k	Tenericutes	Mollicutes	unk_o	unk_f	unk_g	uncultured Mollicutes bacterium	0	0	0	0	3.99	0	18.86	0	0	3.2	0	0	0	0	0	0	0	0	0	0	4.42	0	0	0	0	0	0	0	0	0	0	7.57	0	0	0	0	0	0
Bacteria	unk_k	Tenericutes	unk_c	unk_o	unk_f			0	0	0	0	0	0	0	0	0	0	0	0	0	0	0	0	3.74	0	0	0	0	0	0	0	0	0	0	0	0	0	0	0	0	0	0	0	0	0
Bacteria	unk_k	Tenericutes	unk_c	unk_o	unk_f	unk_g	uncultured Tenericutes bacterium	0	0	0	0	0	0	0	0	0	0	0	0	0	15.38	0	0	12.48	3.08	0	0	0	0	0	0	0	0	0	0	0	0	0	0	0	0	0	0	0	0
Bacteria	unk_k	Verrucomicrobia	Verrucomicrobiae	Verrucomicrobiales	Akkermansiaceae	Akkermansia	Akkermansia muciniphila	0	0	0	0	0	0	0	0	0	0	0	0	0	0	0	0	0	0	0	0	0	0	0	0	0	0	0	0	0	0	0	57.04	0	0	87.08	430.54	0	0
Bacteria	unk_k	Verrucomicrobia	Verrucomicrobiae	Verrucomicrobiales	Akkermansiaceae	Akkermansia	Akkermansia sp.	0	0	0	0	0	0	0	0	0	0	0	0	0	0	0	0	0	0	0	0	0	0	0	0	0	0	0	0	0	0	0	0	0	0	44.61	0	0	0
Bacteria	unk_k	Verrucomicrobia	Verrucomicrobiae	Verrucomicrobiales	Akkermansiaceae	Akkermansia		0	0	0	0	0	0	0	0	0	0	0	0	0	0	0	0	0	0	0	0	0	0	0	0	0	0	0	0	0	0	0	0	0	5.33	3.18	0	0	0
Bacteria	unk_k	Verrucomicrobia	Verrucomicrobiae	Verrucomicrobiales	Akkermansiaceae	Akkermansia	uncultured Akkermansia sp.	0	0	0	0	0	0	0	0	0	0	0	0	0	0	0	0	0	0	0	0	0	0	0	0	0	0	0	0	0	0	0	0	0	0	0	10.32	0	0
Bacteria	unk_k	Verrucomicrobia	unk_c	unk_o	unk_f			0	6.75	0	0	0	0	0	0	13.5	0	0	0	0	0	0	0	0	0	0	0	0	0	0	0	0	0	0	0	0	0	0	0	0	0	0	0	0	0
Bacteria	unk_k	unk_p	unk_c	unk_o				0	0	0	0	0	0	0	0	0	0	0	0	0	0	0	0	0	0	0	0	0	0	0	0	0	3.36	0	0	0	0	0	0	0	0	0	0	0	0
Bacteria	unk_k	unk_p	unk_c	unk_o	unk_f			14.27	31.84	0	0	0	3.64	3.58	0	12.29	6.34	0	0	0	10.44	0	0	28.09	0	3.18	0	0	0	4.29	0	0	0	0	0	0	0	0	3.49	0	0	0	0	0	2.43
Bacteria	unk_k	unk_p	unk_c	unk_o	unk_f	unk_g		3.24	5.86	5.09	9.53	7.71	0	28.46	34.63	17.16	5.41	0	3.74	0	9.7	0	0	2.46	0	2.72	0	10.95	0	2.86	0	9.04	0	13.48	0	2.56	0	0	11.23	0	0	10.16	2.58	0	0
Bacteria	unk_k	unk_p	unk_c	unk_o	unk_f	unk_g	anaerobic bacterium A107	0	0	0	0	7.09	0	0	0	0	0	0	0	0	0	0	0	0	0	0	0	0	0	0	0	0	0	0	0	0	0	0	0	0	0	0	0	0	0
Bacteria	unk_k	unk_p	unk_c	unk_o	unk_f	unk_g	bacterium IARFR184	0	0	0	0	0	0	0	0	3.38	0	0	0	0	0	0	0	0	0	0	0	0	0	0	0	0	0	0	0	0	0	0	0	0	0	0	0	0	0
Bacteria	unk_k	unk_p	unk_c	unk_o	unk_f	unk_g	bacterium IARFR2383	0	0	0	0	0	0	0	0	0	0	0	4.06	0	0	0	0	0	0	0	0	0	0	0	0	0	0	0	2.9	0	0	0	0	0	0	0	0	0	0
Bacteria	unk_k	unk_p	unk_c	unk_o	unk_f	unk_g	bacterium LF-3	0	0	0	0	0	0	0	0	0	0	0	0	0	0	0	0	0	0	0	0	0	0	0	0	0	0	0	0	0	0	0	0	0	0	3.59	4.82	0	0
Bacteria	unk_k	unk_p	unk_c	unk_o	unk_f	unk_g	bacterium NLAE-zl-H528	0	0	0	0	0	0	0	0	0	0	0	0	0	0	0	0	0	0	0	0	0	0	0	0	0	0	0	0	0	0	0	0	0	0	0	20.31	0	0
Bacteria	unk_k	unk_p	unk_c	unk_o	unk_f	unk_g	bacterium NLAE-zl-H535	0	0	0	0	0	0	0	0	0	0	0	0	0	0	0	0	0	0	0	0	0	0	0	0	0	0	0	0	0	0	0	2.37	0	7.66	0	0	0	0
Bacteria	unk_k	unk_p	unk_c	unk_o	unk_f	unk_g	bacterium NLAE-zl-P914	0	0	0	0	0	0	0	0	0	0	0	0	0	0	0	0	0	0	0	0	0	0	0	0	0	0	0	0	0	0	0	0	2.52	0	0	5.35	0	0
Bacteria	unk_k	unk_p	unk_c	unk_o	unk_f	unk_g	bacterium P2C1	0	26.13	4.25	0	17.55	0	57.03	0	28.12	0	0	0	0	14.05	0	0	99.73	37.33	0	4.72	0	6.58	0	4.23	0	0	5	0	0	0	0	0	0	0	0	65.69	0	0
Bacteria	unk_k	unk_p	unk_c	unk_o	unk_f	unk_g	bacterium P2G6	0	0	0	0	0	0	0	0	0	0	0	0	0	0	0	0	0	0	0	0	0	0	0	0	0	0	0	0	0	0	0	2.74	0	0	0	0	0	0
Bacteria	unk_k	unk_p	unk_c	unk_o	unk_f	unk_g	bacterium V7	0	0	0	0	0	0	2.71	0	0	0	0	0	0	0	0	0	0	0	0	0	0	0	0	0	0	0	0	0	0	0	0	0	0	0	0	0	0	0
Bacteria	unk_k	unk_p	unk_c	unk_o	unk_f	unk_g	bacterium mpn-isolate group 1	0	54.87	0	0	0	0	4.93	0	23.53	34.5	13.2	3.83	0	0	0	4.91	4.19	4	15.42	0	25.48	0	0	0	0	0	0	0	0	0	0	0	0	0	0	0	0	0
Bacteria	unk_k	unk_p	unk_c	unk_o	unk_f	unk_g	bacterium mpn-isolate group 17	0	65.4	9.48	0	12.68	0	78.5	15.24	9.08	0	0	0	0	0	0	0	31.84	0	0	8.94	0	0	0	0	0	0	0	0	0	0	0	0	0	0	0	0	0	0
Bacteria	unk_k	unk_p	unk_c	unk_o	unk_f	unk_g	bacterium mpn-isolate group 18	0	0	0	0	0	0	0	0	0	0	0	0	0	0	2.43	0	0	0	0	0	0	0	0	0	0	0	0	0	0	0	0	0	0	0	0	13.76	0	0
Bacteria	unk_k	unk_p	unk_c	unk_o	unk_f	unk_g	bacterium mpn-isolate group 2	0	0	0	0	0	0	0	0	10.77	0	0	3.39	0	0	0	0	0	0	0	0	0	0	0	0	0	0	0	0	0	0	0	0	0	0	0	0	0	0
Bacteria	unk_k	unk_p	unk_c	unk_o	unk_f	unk_g	bacterium mpn-isolate group 3	0	0	0	0	4.44	0	0	3.15	34.49	9.93	0	6.64	0	10.77	0	0	37.68	0	0	0	0	0	0	3.58	0	0	0	0	0	0	0	0	0	0	0	0	0	0
Bacteria	unk_k	unk_p	unk_c	unk_o	unk_f	unk_g	bacterium mpn-isolate group 4	12.03	0	0	0	0	0	0	0	10.42	0	0	0	7.12	0	0	0	0	0	0	0	0	0	0	0	0	0	0	0	0	0	0	0	0	0	0	0	0	0
Bacteria	unk_k	unk_p	unk_c	unk_o	unk_f	unk_g	bacterium mpn-isolate group 5	0	0	0	0	0	0	0	0	0	0	0	0	0	0	0	0	0	0	0	0	0	0	0	0	0	0	0	0	0	0	0	0	0	0	0	4.25	0	0
Bacteria	unk_k	unk_p	unk_c	unk_o	unk_f	unk_g	butyrate-producing bacterium PH07AY5	0	38.56	0	5.88	11.05	0	34.93	62.8	4.74	0	19.14	4.75	4.07	0	5.36	3.51	15.95	0	9.73	0	7.65	3.73	0	4.95	0	0	6.09	3.67	0	0	0	0	0	0	0	0	4.65	0
Bacteria	unk_k	unk_p	unk_c	unk_o	unk_f	unk_g	butyrate-producing bacterium PH07BY04	0	0	0	0	0	0	0	0	0	61.73	0	0	0	0	0	0	0	0	0	0	0	0	0	0	0	0	0	38.09	0	0	20.84	0	121.38	0	0	11.61	68.5	45.96
Bacteria	unk_k	unk_p	unk_c	unk_o	unk_f	unk_g	butyrate-producing bacterium Ph07AY02	7.09	0	0	0	0	0	0	0	0	0	0	0	0	0	0	0	0	0	0	0	0	0	0	0	0	0	0	0	0	0	0	0	2.82	0	0	341.37	0	0
Bacteria	unk_k	unk_p	unk_c	unk_o	unk_f	unk_g	human intestinal bacterium TM-30	0	0	0	0	0	0	0	0	0	0	0	0	0	0	0	0	4.78	0	0	0	0	0	0	0	0	0	0	0	0	0	0	0	0	0	0	0	0	0
Bacteria	unk_k	unk_p	unk_c	unk_o	unk_f	unk_g	mixed culture bacterium AX_gF1DD01_01	0	11.7	12.63	0	0	0	0	0	0	0	0	0	0	0	0	0	0	0	0	0	0	0	0	0	0	0	0	0	0	0	0	0	0	0	0	0	0	0
Bacteria	unk_k	unk_p	unk_c	unk_o	unk_f	unk_g	mixed culture bacterium CA_gF1DD01_07	0	26.57	0	0	0	0	0	0	0	0	0	0	0	0	0	0	0	0	0	0	0	0	0	0	0	0	0	0	0	0	0	0	0	0	0	0	0	0
Bacteria	unk_k	unk_p	unk_c	unk_o	unk_f	unk_g	mixed culture bacterium CF_gF3SD01_01	0	0	0	0	0	0	0	0	0	0	0	0	0	0	0	0	0	0	0	0	0	0	0	0	0	0	0	0	0	0	0	0	0	0	2.83	0	0	0
Bacteria	unk_k	unk_p	unk_c	unk_o	unk_f	unk_g	mixed culture bacterium CY_gF1DD01_05	0	0	0	0	0	0	0	5.33	0	0	0	0	0	0	0	0	0	0	0	0	0	0	0	0	0	0	0	0	0	0	0	0	0	0	0	0	0	0
Bacteria	unk_k	unk_p	unk_c	unk_o	unk_f	unk_g	mixed culture bacterium CY_gF1DD01_06	0	0	0	0	0	0	0	7.33	0	0	0	0	0	0	0	0	0	0	0	0	0	0	0	0	0	0	0	0	0	0	0	0	0	0	0	0	0	0
Bacteria	unk_k	unk_p	unk_c	unk_o	unk_f	unk_g	rumen bacterium R-13	0	2.52	0	0	0	0	0	0	0	0	0	0	9.82	0	0	0	0	0	0	0	0	0	0	0	0	0	0	0	0	0	0	0	0	0	0	0	0	0
Bacteria	unk_k	unk_p	unk_c	unk_o	unk_f	unk_g	swine fecal bacterium FPC70	0	0	0	0	4.25	0	11.5	0	8.87	0	0	0	0	0	0	0	0	0	0	0	0	0	0	0	0	0	0	0	0	0	0	0	0	0	0	0	0	0
Bacteria	unk_k	unk_p	unk_c	unk_o	unk_f	unk_g	swine fecal bacterium RF1A-Pec1	0	0	0	0	0	0	0	0	0	0	0	3.89	0	0	0	0	0	0	0	0	0	0	0	0	0	0	0	0	0	0	0	0	0	0	0	0	0	0
Bacteria	unk_k	unk_p	unk_c	unk_o	unk_f	unk_g	uncultured Gram-positive bacterium	6.18	6.78	3.39	0	6.51	3.94	47.23	16.01	33.43	9.89	0	0	7.64	0	2.21	0	29.01	3.12	0	2.6	6.13	7.87	0	0	0	0	0	3.61	0	0	0	0	10.2	0	26.03	17.68	0	0
Eukaryota	Fungi	Ascomycota	Dothideomycetes	unk_o				0	0	0	0	0	0	0	0	0.2	0	0	0	0	0	0	0	0	0	0	0	0	0	0	0	0	0	0	0	0	0	0	0	0	0	0	0	0	0
Eukaryota	Fungi	Ascomycota	Saccharomycetes	Saccharomycetales	Saccharomycetaceae	Saccharomyces		0	0	0	0	0	0	0	0	0	0	0	0	0	0	0	0	0	0	0	0	2.41	0	0	0	0	0	0	0	0	0	0	0	0	0	0	0	0	0
Eukaryota	Fungi	Mucoromycota	Mucoromycetes	Mucorales	Rhizopodaceae			0	0	0	0	0	0	0.43	0	0	0	0	0	0	0	0	0	0	0	0	0	0	0	0	0	0	0	0	0	0	0	0	0	0	0	0	0	0	0
Eukaryota	Metazoa	Arthropoda	Hexanauplia	Cyclopoida	Cyclopidae			0	0.5	0	0	0	0	0	0	0	0	0	0	0	0	0	0	0	0	0	0	0	0	0	0	0	0	0	0	0	0	0	0	0	0	0	0	0	0
Eukaryota	Metazoa	Arthropoda	Insecta	Diptera	Chironomidae	Polypedilum	Polypedilum vanderplanki	0	0	0	0	0	0	0	76.12	0	0	0	0	0	0	0	0	0	0	0	0	0	0	0	0	0	0	0	0	0	0	0	0	0	0	0	0	0	0
Eukaryota	Metazoa	Arthropoda	Insecta	Hymenoptera	Apidae	Apis	Apis mellifera	0	0	0	0	15.4	0	37.14	0	18.85	0	0	0	0	3.56	10.76	51.81	0	0	15.91	0	0	0	0	0	0	0	0	0	0	0	0	0	0	0	0	0	0	0
Eukaryota	Metazoa	Arthropoda	Insecta	Hymenoptera	Apidae	Apis		0	0	0	0	0	0	0	0	0	0	0	0	0	0	0	3.44	0	0	0	0	0	0	0	0	0	0	0	0	0	0	0	0	0	0	0	0	0	0
Eukaryota	Metazoa	Arthropoda	Insecta	Hymenoptera	Apidae	Eufriesea	Eufriesea mexicana	0	0	0	0	0	0	0	0	0	0	0	0	0	0	0	0	0	0	0	0	44.23	0	0	0	0	2.77	42.86	0	0	0	0	0	0	0	0	0	0	0
Eukaryota	Metazoa	Arthropoda	Insecta	Hymenoptera	Apidae	Eufriesea		0	0	0	0	0	0	0	0	7.42	0	0	0	0	0	0	0	0	0	0	0	0	0	0	0	0	0	0	0	0	0	0	0	0	0	0	0	0	0
Eukaryota	Metazoa	Arthropoda	Insecta	Hymenoptera	Apidae			0	1.91	0	0	0	0	0	0	0	0	0	0	0	0	0	0	0	0	0	0	0	0	0	0	0	0	0	0	0	0	0	0	0	0	0	0	0	0
Eukaryota	Metazoa	Arthropoda	Insecta	Orthoptera	Gryllidae	Gryllus	Gryllus bimaculatus	0	0	0	0	0	0	2.65	0	0	0	0	0	0	0	0	0	0	0	0	0	0	0	1.61	0	0	0	0	0	0	0	0	0	0	0	0	0	0	0
Eukaryota	Metazoa	Arthropoda	Insecta	Orthoptera	Gryllidae			0	0	0	0	4.41	0	10.34	0	0	3.06	0	0	0	0	2.1	0	0	0	0	0	0	0	0	0	0	0	0	0	2.69	0	0	0	0	0	0	0	0	0
Eukaryota	Metazoa	Chordata	Actinopteri	Perciformes	Serranidae	Epinephelus	Epinephelus fuscoguttatus	0	0	0	0	0	0	0	5.51	0	0	0	0	0	0	0	0	0	0	0	0	0	0	0	0	0	0	0	0	0	0	0	0	0	0	0	0	0	0
Eukaryota	Metazoa	Chordata	Actinopteri	Perciformes	Serranidae	Epinephelus	Epinephelus lanceolatus	0	0	0	6.12	0	0	0	0	0	0	0	0	0	0	0	0	0	0	0	0	0	0	0	0	0	0	0	0	0	0	0	0	0	0	0	0	0	0
Eukaryota	Metazoa	Chordata	Mammalia	Primates	Cercopithecidae	Chlorocebus	Chlorocebus sabaeus	0	0	0	0	0	0	4.07	0	4.02	0	0	0	0	0	0	0	0	0	0	0	0	0	0	0	0	0	0	0	0	0	0	0	0	0	0	2.43	0	0
Eukaryota	Metazoa	Chordata	Mammalia	Primates	Cercopithecidae			0	0	0	0	0	0	0	0	0	0	0	0	0	2.68	0	0	0	0	0	0	0	0	0	0	0	0	0	0	0	0	0	0	0	0	0	0	0	0
Eukaryota	Metazoa	Chordata	Mammalia	Primates	Hominidae	Homo	Homo sapiens	0	0	0	0	0	0	0	0	0	0	0	0	0	0	0	0	0	0	0	0	147.65	0	0	0	0	0	350.02	0	0	0	0	0	7.18	0	7.12	0	0	0
Eukaryota	Metazoa	Chordata	Mammalia	Primates	Hominidae	Homo		0	5.33	0	0	0	0	1.91	0	26.8	0	5.28	0	0	0	0	6.81	5.06	0	0	0	208.8	0	0	3.61	0	0	282.95	0	0	0	0	0	0	0	0	0	0	0
Eukaryota	Metazoa	Chordata	Mammalia	Primates	Hominidae			0	0	0	0	0	0	0	0	17.43	0	0	0	0	0	0	0	0	0	0	0	115.24	0	0	0	0	4.84	175.44	0	0	0	0	0	0	0	0	0	0	0
Eukaryota	Metazoa	Chordata	Mammalia	Primates				0	0	0	0	0	0	0	0	0	0	0	0	0	0	0	0	0	0	0	0	1.42	0	0	0	0	0	0	0	0	0	0	0	0	0	0	0	0	0
Eukaryota	Metazoa	Chordata	Mammalia	Rodentia	Cricetidae	Cricetulus	Cricetulus griseus	0	0	0	0	0	0	0	0	0	1.96	0	0	0	0	0	0	0	0	0	0	0	0	0	0	0	0	0	0	0	0	0	0	0	0	0	0	0	0
Eukaryota	Metazoa	Chordata	Mammalia	Rodentia	Muridae	Mus	Mus musculus	0	48.78	7.04	0	0	0	0	0	0	0	0	0	0	0	0	0	0	0	0	0	0	0	0	0	0	0	0	0	0	0	0	0	0	0	0	0	0	0
Eukaryota	Metazoa	Chordata	Mammalia	Rodentia	Muridae			0	0	0	0	0	0	4.89	0	0	0	0	0	0	0	0	0	0	0	0	0	0	0	0	0	0	0	0	0	0	0	0	0	0	0	0	0	0	0
Eukaryota	Metazoa	Chordata	Mammalia	unk_o	Bovidae	Ovis		0	0	0	0	0	0	0	0	0	0	0	0	3.19	0	0	0	0	0	0	0	0	0	0	0	0	0	0	0	0	0	0	0	0	0	0	0	0	0
Eukaryota	Metazoa	Chordata	Mammalia	unk_o	Bovidae	Ovis	Ovis aries	0	0	0	0	0	0	0	0	0	5.39	0	0	47.9	0	0	0	0	0	0	0	0	0	0	0	0	18.1	0	0	0	0	0	0	0	0	0	0	0	0
Eukaryota	Metazoa	Chordata	Mammalia	unk_o	Suidae	Sus	Sus scrofa	0	38.5	0	6.9	0	0	0	5.46	0	0	2.34	6.33	0	0	0	0	0	0	0	0	0	0	0	0	2.49	0	0	0	0	0	0	0	0	0	0	0	0	0
Eukaryota	Metazoa	Mollusca	Bivalvia	Ostreoida	Ostreidae			0	0	0	0	0	0	0	0	6.82	0	0	0	0	0	0	0	0	0	0	0	0	0	0	0	0	0	0	0	0	0	0	0	0	0	0	0	0	0
Eukaryota	Metazoa	Mollusca	Gastropoda	Architaenioglossa	Ampullariidae			0	0.7	0	0	0	0	0	0	0	0	0	0	0	0	0	0	0	0	0	0	0	0	0	0	0	0	0	0	0	0	0	0	0	0	0	0	0	0
Eukaryota	Metazoa	Nematoda	Chromadorea	Rhabditida	Rhabditidae	Caenorhabditis	Caenorhabditis elegans	0	0	0	0	0	0	0	0	0	0	0	0	0	0	0	0	0	0	0	0	0	0	0	0	0	0	0	0	0	0	0	0	0	0	0	0	0	2.74
Eukaryota	Metazoa	Nematoda	Chromadorea	Strongylida	Chabertiidae			0	0	0	0	0	0	0	4.34	0	0	0	0	0	0	0	0	0	0	0	0	0	0	0	0	0	0	0	0	0	0	0	0	0	0	0	0	0	0
Eukaryota	Metazoa	Platyhelminthes	Cestoda	Diphyllobothriidea	Diphyllobothriidae			0	0	0	0	0	0	0	0	0	0	0	0	0	0	0	0	0	0	0	0	20	0	0	0	0	0	73.19	0	0	0	0	0	0	0	0	0	0	0
Eukaryota	Metazoa	Platyhelminthes	Cestoda	Diphyllobothriidea	Diphyllobothriidae	Spirometra		0	0	0	0	0	0	0	0	0	0	0	0	0	0	0	0	0	0	0	0	2.21	0	0	0	0	0	28.24	0	0	0	0	0	0	0	0	0	0	0
Eukaryota	Metazoa	Platyhelminthes	Cestoda	Diphyllobothriidea				0	0	0	0	0	0	0	0	0	0	0	0	0	0	0	0	0	0	0	0	3.06	0	0	0	0	0	5.31	0	0	0	0	0	0	0	0	0	0	0
Eukaryota	Viridiplantae	Streptophyta	Liliopsida	Poales	Poaceae			11.2	30.3	14.75	31.55	6.49	4.97	15.24	0	0	0	0	0	24.9	0	0	0	0	0	0	2.97	0	0	5.23	0	7.62	30.11	2.89	0	0	0	0	0	0	0	0	0	0	0
Eukaryota	Viridiplantae	Streptophyta	Liliopsida	Poales	Poaceae	Phyllostachys	Phyllostachys edulis	0	14.92	4.79	2.77	0	0	0	0	0	0	0	0	0	0	0	0	0	0	0	0	0	0	0	0	0	0	0	0	0	0	0	0	0	0	0	0	0	0
Eukaryota	Viridiplantae	Streptophyta	Liliopsida	Poales	Poaceae	Triticum	Triticum aestivum	0	41.14	0	19.96	0	0	0	12.2	0	0	2.43	0	0	0	0	0	0	0	0	0	0	0	0	0	0	0	0	0	0	0	0	0	0	0	0	0	0	0
Eukaryota	Viridiplantae	Streptophyta	Liliopsida	Poales	Poaceae	Zea		22.91	57.26	20.65	51.79	16.84	6.31	35.31	24.5	2.96	0	2.52	0	5.62	4.64	0	0	0	0	0	3.97	4.8	0	18.24	0	24.85	45.27	3.72	0	0	0	0	0	0	0	0	0	0	0
Eukaryota	Viridiplantae	Streptophyta	Liliopsida	Poales	Poaceae	Zea	Zea diploperennis	0	8.36	0	0	0	0	0	0	0	0	0	0	0	0	0	0	0	0	0	0	0	0	0	0	0	2.18	2.94	0	0	0	0	0	0	0	0	0	0	0
Eukaryota	Viridiplantae	Streptophyta	Liliopsida	Poales	Poaceae	Zea	Zea mays	51.44	236.15	20.19	111.4	27.5	10.81	103.13	5.24	0	3.1	8.42	0	91.72	8.97	0	0	0	0	0	12.75	0	0	62.77	0	45.73	120.88	28.76	0	0	0	0	0	0	0	0	0	0	0
Eukaryota	Viridiplantae	Streptophyta	unk_c	Brassicales	Brassicaceae	Arabidopsis	Arabidopsis thaliana	0	14.98	5.73	2.97	0	0	0	0	0	0	0	0	0	0	0	0	0	0	0	0	0	0	0	0	0	0	0	0	0	0	0	0	0	0	0	0	0	0
Eukaryota	Viridiplantae	Streptophyta	unk_c	Cucurbitales	Begoniaceae	Begonia	Begonia x tuberhybrida	0	0	0	0	0	0	0	0	0	0	0	0	0	0	0	0	0	0	0	0	0	0	0	0	0	0	0	0	0	0	0	0	0	0	3.61	0	0	0
Eukaryota	Viridiplantae	Streptophyta	unk_c	Ericales	Theaceae			0	4.74	0	0	0	0	0	0	0	0	0	0	0	0	0	0	0	0	0	0	0	0	0	0	0	0	0	0	0	0	0	0	0	0	0	0	0	0
Eukaryota	Viridiplantae	Streptophyta	unk_c	Fabales	Fabaceae	Cicer		0	0	0	0	0	0	0	0	0	0	0	0	0	0	0	0	0	0	0	0	0	0	0	0	0	0	0	0	0	0	0	0	0	0	4.4	0	0	0
Eukaryota	Viridiplantae	Streptophyta	unk_c	Fabales	Fabaceae	Glycine	Glycine max	0	14.46	5.82	2.24	0	0	0	0	0	0	0	0	0	0	0	0	0	0	0	0	0	0	0	0	0	0	0	0	0	0	0	0	0	0	0	0	0	0
Eukaryota	Viridiplantae	Streptophyta	unk_c	Fabales	Fabaceae			0	0	0	0	0	0	0	0	0	3.21	0	0	0	0	0	0	0	0	0	0	4.31	0	0	1.71	0	0	0	0	0	2.08	0	0	0	0	0	0	0	0
Eukaryota	Viridiplantae	Streptophyta	unk_c	Fabales	Fabaceae	Phaseolus		0	0	0	0	0	0	0	0	0	11.99	0	0	0	0	0	0	0	0	0	0	0	0	0	2.87	0	0	0	0	0	0	0	0	1.76	0	3.22	0	0	0
Eukaryota	Viridiplantae	Streptophyta	unk_c	Fabales	Fabaceae	Phaseolus	Phaseolus vulgaris	0	0	0	0	0	0	0	0	0	123.99	0	0	0	0	0	0	0	0	0	0	0	0	0	0	0	0	0	0	0	0	0	0	0	0	0	0	0	0
Eukaryota	Viridiplantae	Streptophyta	unk_c	Fabales	Fabaceae	Vigna		0	26.01	0	0	0	0	0	0	0	0	0	0	0	0	0	0	0	0	0	0	0	0	0	0	0	0	0	0	0	0	0	0	0	0	0	0	0	0
Eukaryota	Viridiplantae	Streptophyta	unk_c	Fabales	Fabaceae	Vigna	Vigna radiata	0	2.18	0	0	0	0	0	0	0	0	0	0	0	0	0	0	0	0	0	0	0	0	0	0	0	0	0	0	0	0	0	0	0	0	0	0	0	0
Eukaryota	Viridiplantae	Streptophyta	unk_c	Fabales	Fabaceae	Vigna	Vigna unguiculata	0	28.8	0	0	0	0	0	0	0	0	0	0	0	0	0	0	0	0	0	0	0	0	0	0	0	0	0	0	0	0	0	0	0	0	0	0	0	0
Eukaryota	Viridiplantae	Streptophyta	unk_c	Malvales	Malvaceae	Gossypium	Gossypium hirsutum	0	0	0	0	0	0	0	0	0	0	0	0	0	0	0	0	0	0	0	0	4.05	0	0	0	0	0	0	0	0	0	0	0	0	0	0	0	0	0
Eukaryota	Viridiplantae	Streptophyta	unk_c	Malvales	Malvaceae	Gossypium		0	0	0	0	0	0	0	0	0	0	0	0	0	0	0	0	0	0	0	0	2.69	0	0	0	0	0	0	0	0	0	0	0	0	0	0	0	0	0
Eukaryota	Viridiplantae	Streptophyta	unk_c	Malvales	Malvaceae			0	0	0	0	0	0	0	0	0	0	0	0	0	0	0	0	0	0	0	0	0	0	0	0	0	0	8.89	0	0	0	0	0	0	0	0	0	0	0
Eukaryota	Viridiplantae	Streptophyta	unk_c	Rosales	Rosaceae			0	11.86	0	0	0	0	0	0	0	0	0	0	0	0	0	0	0	0	0	0	0	0	0	0	0	0	0	0	0	0	0	0	0	0	0	0	0	0
Eukaryota	Viridiplantae	Streptophyta	unk_c	Solanales	Solanaceae	Nicotiana		0	0	0	0	0	0	0	0	0	0	0	0	0	0	0	0	0	0	0	0	2.11	0	0	0	0	0	0	0	0	0	0	0	0	0	0	0	0	0
Eukaryota	Viridiplantae	Streptophyta	unk_c	Solanales	Solanaceae	Nicotiana	Nicotiana tabacum	0	0	0	0	0	0	0	0	0	0	0	0	0	0	0	0	0	0	0	0	0	0	0	0	0	0	15.37	0	0	0	0	0	0	0	0	0	0	0
Eukaryota	unk_k	Apicomplexa	Aconoidasida	Haemosporida	Plasmodiidae	Plasmodium		0	0	0	0	0	0	3.18	0	0	0	0	0	0	0	0	0	0	0	0	0	0	0	0	0	0	0	0	0	0	0	0	0	0	0	0	0	0	0
Eukaryota	unk_k	Apicomplexa	Conoidasida	Eugregarinorida	Gregarinidae	Gregarina	Gregarina niphandrodes	0	0	0	0	0	0	0	0	0	0	0	0	0	0	0	0	0	0	0	0	0	0	0	0	0	0	0	0	0	0	0	0	0	0	6.04	0	0	0
Eukaryota	unk_k	Apicomplexa	Conoidasida	Eugregarinorida	Gregarinidae	Gregarina		0	0	0	0	0	0	0	0	0	0	0	0	0	0	0	0	0	0	0	0	0	0	0	0	0	0	0	0	0	0	0	0	0	0	4.3	8	0	0
Eukaryota	unk_k	unk_p	unk_c	Acytosteliales	Acytosteliaceae	Acytostelium	Acytostelium leptosomum	0	2.55	0	0	0	0	0	0	0	0	0	0	0	0	0	0	0	0	0	0	0	0	0	0	0	0	0	0	0	0	0	0	0	0	0	0	0	0
Eukaryota	unk_k	unk_p	unk_c	Choanoflagellida	Salpingoecidae	Monosiga	Monosiga brevicollis	0	0	0	0	0	0	0	4.14	0	0	0	0	0	0	0	0	0	0	0	0	0	0	0	0	0	0	0	0	0	0	0	0	0	0	0	0	0	0
Eukaryota	unk_k	unk_p	unk_c	Diplomonadida	Enteromonadidae			0	0	0	0	0	0	0	0	4.93	0	0	0	0	0	0	0	0	0	0	0	0	0	0	0	0	0	0	0	0	0	0	0	0	0	0	0	0	0
Eukaryota	unk_k	unk_p	unk_c	unk_o	Blastocystidae	Blastocystis	Blastocystis hominis	5.09	0	0	0	0	0	0	4.17	0	3.26	0	0	0	0	0	0	0	0	0	0	3.82	0	0	0	0	0	0	0	0	0	0	0	0	0	0	0	0	0
Eukaryota	unk_k	unk_p	unk_c	unk_o	Blastocystidae	Blastocystis	Blastocystis sp.	2.58	0	0	0	0	2.96	0	0	0	0	0	0	0	0	0	0	0	0	0	0	0	0	0	0	0	0	0	0	0	0	0	0	0	0	0	0	0	0
Eukaryota	unk_k	unk_p	unk_c	unk_o	Blastocystidae	Blastocystis	Blastocystis sp. MJ99-116	0	0	0	0	0	0	7.38	0	12.12	0	0	0	0	0	3.1	0	0	0	4.96	0	2.6	2.81	0	0	0	0	5.94	0	0	0	0	0	0	0	0	0	0	0
Eukaryota	unk_k	unk_p	unk_c	unk_o	Blastocystidae	Blastocystis	Blastocystis sp. OSU2	0	0	0	0	0	3.16	0	0	0	0	0	0	0	0	0	0	0	0	0	0	0	0	0	0	0	0	0	0	0	0	0	0	0	0	0	0	0	0
Eukaryota	unk_k	unk_p	unk_c	unk_o	Blastocystidae	Blastocystis	Blastocystis sp. subtype 2	0	0	0	0	8.97	0	9.13	4.35	16.19	0	0	0	3.39	0	0	0	0	0	6.77	0	4.72	6.89	0	0	0	0	7.62	0	0	0	0	0	0	0	0	0	0	0
Eukaryota	unk_k	unk_p	unk_c	unk_o	Blastocystidae	Blastocystis	Blastocystis sp. subtype 3	0	0	0	0	0	4.93	0	0	0	2.37	0	0	0	0	0	0	0	0	0	0	0	0	0	0	0	0	0	0	0	0	0	0	0	0	0	0	0	0
Eukaryota	unk_k	unk_p	unk_c	unk_o	Blastocystidae	Blastocystis		0	0	0	0	3.29	4.83	7.02	2.58	7.87	0	0	0	0	2.68	0	0	1.81	0	4.69	0	0	3.71	0	0	0	0	0	0	0	0	0	0	0	0	0	0	0	0
Eukaryota	unk_k	unk_p	unk_c	unk_o	Blastocystidae			0	2.27	0	0	0	0	8.19	3.17	17.61	3.26	0	0	2.61	0	0	0	0	0	0	0	3.78	0	0	0	0	0	5.77	0	0	0	0	0	0	0	0	0	0	0
Eukaryota	unk_k	unk_p	unk_c	unk_o	Entamoebidae	Endolimax	Endolimax nana	0	0	0	0	0	0	0	0	0	0	0	0	0	0	0	0	0	0	0	0	0	0	0	0	0	10.01	0	0	0	0	0	0	0	0	0	0	0	0
Eukaryota	unk_k	unk_p	unk_c	unk_o	Entamoebidae	Entamoeba	Entamoeba dispar	0	0	0	0	0	0	0	5.11	10.84	0	0	0	0	0	0	0	0	0	0	0	0	0	0	0	23.07	0	0	0	0	0	0	0	0	0	0	0	0	0
Eukaryota	unk_k	unk_p	unk_c	unk_o	Entamoebidae	Entamoeba		0	0	0	0	0	0	0	0	7.35	3.16	0	0	0	0	0	0	0	0	0	0	0	0	0	0	0	0	0	0	0	0	0	0	0	0	0	0	0	0
Eukaryota	unk_k	unk_p	unk_c	unk_o	Entamoebidae			0	0	0	0	0	0	0	0	2.39	0	0	0	0	0	0	0	0	0	0	0	0	0	0	0	0	0	0	0	0	0	0	0	0	0	0	0	0	0
Viruses	unk_k	unk_p	unk_c	Caudovirales	Ackermannviridae			0	0	0	0	0	0	0	0	0	0	0	0	1.65	0	0	0	3.4	0	0	0	0	0	0	0	0	0	0	0	0	0	0	0	0	0	0	0	0	0
Viruses	unk_k	unk_p	unk_c	Caudovirales	Myoviridae	Mosigvirus	Escherichia virus PhAPEC2	0	0	0	0	0	0	0	0	0	0	0	2.78	0	0	0	0	0	0	0	0	0	0	0	0	0	0	0	0	0	0	0	0	0	0	0	0	0	0
Viruses	unk_k	unk_p	unk_c	Caudovirales	Myoviridae	Mosigvirus	Escherichia virus RB69	0	3.95	0	0	0	0	0	0	0	0	0	2.62	0	0	0	0	0	0	0	0	0	0	0	0	0	0	0	0	0	0	0	0	0	0	0	0	0	0
Viruses	unk_k	unk_p	unk_c	Caudovirales	Myoviridae	Mosigvirus		0	2.53	0	0	0	0	0	0	0	0	0	0	0	0	0	0	0	0	0	0	0	0	0	0	0	0	0	0	0	0	0	0	0	0	0	0	0	0
Viruses	unk_k	unk_p	unk_c	Caudovirales	Myoviridae			0	8.83	0	0	0	0	0	3.52	0	0	0	0	0	0	0	0	6.44	0	0	0	0	0	33.27	0	0	0	0	0	3.07	0	0	0	0	0	0	0	0	0
Viruses	unk_k	unk_p	unk_c	Caudovirales	Myoviridae	Punavirus	Escherichia virus P1	0	0	0	0	0	0	0	5.29	0	0	0	0	0	0	0	0	0	0	0	0	0	0	0	0	0	0	0	0	0	0	0	0	0	0	0	0	0	0
Viruses	unk_k	unk_p	unk_c	Caudovirales	Myoviridae	Slopekvirus		0	0	0	0	0	0	3.89	0	0	0	0	0	0	0	0	0	0	0	0	0	0	0	0	0	0	0	0	0	0	0	0	0	0	0	0	0	0	0
Viruses	unk_k	unk_p	unk_c	Caudovirales	Myoviridae	unk_g	Faecalibacterium phage FP_Toutatis	0	0	0	0	0	0	0	0	0	0	0	0	0	0	0	0	0	0	0	0	0	0	0	0	0	0	0	0	0	0	0	0	15.65	0	0	0	0	0
Viruses	unk_k	unk_p	unk_c	Caudovirales	Myoviridae	unk_g		0	0	0	0	0	0	6.31	0	5.8	0	0	0	0	9.09	0	0	0	0	0	0	0	0	0	0	0	0	0	0	0	0	0	3.7	8.55	0	0	0	0	0
Viruses	unk_k	unk_p	unk_c	Caudovirales	Myoviridae	unk_g	uncultured T4-like phage	0	0	0	0	0	0	7.67	0	0	0	0	0	0	0	0	0	0	0	0	0	0	0	0	0	0	0	0	0	0	0	0	0	0	0	0	0	0	0
Viruses	unk_k	unk_p	unk_c	Caudovirales				5.12	0	0	0	0	0	0	0	0	0	0	0	0	0	0	0	0	0	0	0	0	0	0	0	0	0	0	0	0	0	0	0	0	0	0	0	0	0
Viruses	unk_k	unk_p	unk_c	Caudovirales	Podoviridae			0	2.99	0	0	0	0	0	0	5.4	0	0	0	0	0	0	0	0	0	0	0	0	0	0	0	0	0	0	0	0	0	0	0	0	0	0	0	0	0
Viruses	unk_k	unk_p	unk_c	Caudovirales	Siphoviridae	Lambdavirus	Escherichia virus Lambda	0	70.43	6.28	9.53	0	0	0	3.41	0	0	0	0	0	0	0	0	0	0	0	0	0	0	0	0	0	0	0	0	0	0	0	0	0	0	0	0	0	0
Viruses	unk_k	unk_p	unk_c	Caudovirales	Siphoviridae			0	20.63	10.01	3.26	0	0	0	0	3.47	0	0	0	0	0	0	0	0	0	0	0	0	0	0	0	0	0	0	0	0	0	0	0	0	0	0	0	0	0
Viruses	unk_k	unk_p	unk_c	Caudovirales	Siphoviridae	unk_g	Bacteroides phage p00	0	0	0	0	0	0	0	0	0	0	0	0	0	0	0	0	0	0	0	0	0	0	0	0	0	0	0	0	0	0	0	0	7	8.34	0	0	0	0
Viruses	unk_k	unk_p	unk_c	Caudovirales	Siphoviridae	unk_g		0	0	0	0	0	0	0	0	0	0	0	0	0	0	0	0	0	0	0	0	0	0	3.49	0	0	0	0	0	0	4.8	0	0	0	0	5.78	5.84	0	0
Viruses	unk_k	unk_p	unk_c	unk_o	Microviridae	Sinsheimervirus	Escherichia virus phiX174	0	6.33	0	0	0	0	0	0	0	0	0	5.87	0	0	0	0	0	0	0	0	0	0	0	0	0	0	0	0	0	0	0	0	0	0	0	0	0	0
Viruses	unk_k	unk_p	unk_c	unk_o	Microviridae	Sinsheimervirus		0	2.61	0	0	0	0	2.88	0	0	0	0	0	0	0	0	0	0	0	0	0	0	0	0	0	0	0	0	0	0	0	0	0	0	0	0	2.11	0	0
Viruses	unk_k	unk_p	unk_c	unk_o	unk_f			0	0	0	0	0	0	0	4.62	0	0	0	0	0	13.14	0	0	0	0	0	0	0	0	0	0	0	0	0	0	0	0	0	0	0	0	0	0	0	0
Viruses	unk_k	unk_p	unk_c	unk_o	unk_f	unk_g		0	0	0	0	0	0	0	5.1	0	0	2.35	0	0	0	0	0	5.58	0	0	0	0	0	0	0	0	0	0	0	0	0	0	2.97	50.27	0	0	27.13	0	0
Viruses	unk_k	unk_p	unk_c	unk_o	unk_f	unk_g	uncultured virus	0	36.35	12.61	12.47	0	0	0	11.75	0	0	0	0	0	0	0	0	0	0	0	0	0	0	0	0	0	0	0	0	0	0	0	0	0	0	0	0	0	0
Viruses	unk_k	unk_p	unk_c	unk_o	unk_f	unk_g	unidentified phage	0	0	0	0	0	0	0	0	0	0	0	0	0	14.07	0	0	0	0	0	0	0	0	0	0	0	0	0	0	0	0	0	6.81	0	5.73	9.92	4.11	0	0
unk_sk	unk_k	unk_p	unk_c	unk_o	unk_f	unk_g		0	2.38	0	0	0	0	0	0	0	0	0	0	0	0	0	0	0	0	0	0	0	0	0	0	0	0	0	0	0	0	0	0	0	0	0	0	0	0
