# Supplementary material for: The use of taxon-specific reference databases compromises metagenomic classification
Source: BMC Genomics. 2020 Feb 27;21:184. doi: 10.1186/s12864-020-6592-2 (PMC7045516; doi:10.1186/s12864-020-6592-2)
Supplement: Supplementary file 4 — Additional file 4. BLAST results of putative fungal sequences identified with HumanMycobiomeScan in sample H1. [file 12864_2020_6592_MOESM4_ESM.xlsx]

## Sheet: blastn_results
Additional file 4. BLAST results of putative fungal sequences identified with HumanMycobiomeScan in sample H1.
Species	Superkingdom	Match seq name	Subject Seq	Seq read	Query sequence length	Percentage of identical matches	Alignment length	Expect value	taxids
[Clostridium] sphenoides	Bacteria	[Clostridium] sphenoides JCM 1415 strain ATCC 19403 genome assembly, chromosome: I	gi|1096105184|emb|LT630003.1|	SRR1927149.8521537/2	100	89.47	95	6e-24	1297793
Aspergillus steynii	Eukaryota	Aspergillus steynii IBT 23096 ubiquitin-40S ribosomal protein S31 fusion protein (P170DRAFT_379131), mRNA	gi|1383864708|ref|XM_024845475.1|	SRR1927149.5648869/2	100	95	100	4e-35	1392250
Bacteroides sp. A1C1	Bacteria	Bacteroides sp. A1C1 chromosome, complete genome	gi|1586077253|gb|CP036491.1|	SRR1927149.12061247/2	100	91.92	99	2e-29	2528203
Balantioides coli	Eukaryota	Balantioides coli isolate L00798_Ncoli_99 small subunit ribosomal RNA gene, partial sequence	gi|1621051619|gb|MK801495.1|	SRR1927149.12680911/1	83	100	83	4e-34	71585
Blastocystis sp.	Eukaryota	Blastocystis sp. isolate 48 small subunit ribosomal RNA gene, partial sequence	gi|1736687177|gb|MN435631.1|	SRR1927149.8122116/1	100	100	100	2e-43	46767
Blastocystis sp.	Eukaryota	Blastocystis sp. isolate 54 small subunit ribosomal RNA gene, partial sequence	gi|1736687176|gb|MN435630.1|	SRR1927149.8950132/2	84	100	84	1e-34	46767
Blastocystis sp.	Eukaryota	Blastocystis sp. isolate 54 small subunit ribosomal RNA gene, partial sequence	gi|1736687176|gb|MN435630.1|	SRR1927149.10036795/1	75	100	75	1e-29	46767
Blastocystis sp.	Eukaryota	Blastocystis sp. isolate 48 small subunit ribosomal RNA gene, partial sequence	gi|1736687177|gb|MN435631.1|	SRR1927149.4646273/2	67	100	67	2e-25	46767
Blastocystis sp.	Eukaryota	Blastocystis sp. isolate 155 small subunit ribosomal RNA gene, partial sequence	gi|1724586562|gb|MN326604.1|	SRR1927149.7270089/1	100	100	100	2e-43	46767
Blastocystis sp. subtype 1	Eukaryota	Blastocystis sp. subtype 1 isolate L01062_Blast_ST1_99 small subunit ribosomal RNA gene, partial sequence	gi|1621051535|gb|MK801411.1|	SRR1927149.1518839/1	100	100	98	3e-42	944036
Blastocystis sp. subtype 1	Eukaryota	Blastocystis sp. subtype 1 isolate L01062_Blast_ST1_99 small subunit ribosomal RNA gene, partial sequence	gi|1621051535|gb|MK801411.1|	SRR1927149.1518839/2	100	100	100	2e-43	944036
Blastocystis sp. subtype 1	Eukaryota	Blastocystis sp. subtype 1 isolate L01061_Blast_ST1_99 small subunit ribosomal RNA gene, partial sequence	gi|1621051532|gb|MK801408.1|	SRR1927149.3556026/1	100	100	100	2e-43	944036
Blastocystis sp. subtype 1	Eukaryota	Blastocystis sp. subtype 1 isolate L01062_Blast_ST1_99 small subunit ribosomal RNA gene, partial sequence	gi|1621051535|gb|MK801411.1|	SRR1927149.5643239/1	100	100	100	2e-43	944036
Blastocystis sp. subtype 1	Eukaryota	Blastocystis sp. subtype 1 isolate L01062_Blast_ST1_99 small subunit ribosomal RNA gene, partial sequence	gi|1621051535|gb|MK801411.1|	SRR1927149.4197667/1	100	100	100	2e-43	944036
Blastocystis sp. subtype 1	Eukaryota	Blastocystis sp. subtype 1 isolate L01062_Blast_ST1_99 small subunit ribosomal RNA gene, partial sequence	gi|1621051535|gb|MK801411.1|	SRR1927149.8984078/2	78	100	78	2e-31	944036
Blastocystis sp. subtype 2	Eukaryota	Blastocystis sp. subtype 2 isolate L00855_Blast_ST2_97 small subunit ribosomal RNA gene, partial sequence	gi|1621051492|gb|MK801368.1|	SRR1927149.8532267/1	100	100	100	2e-43	944160
Blastocystis sp. subtype 2	Eukaryota	Blastocystis sp. subtype 2 isolate ZP-185 small subunit ribosomal RNA gene, partial sequence	gi|1727114401|gb|MN338077.1|	SRR1927149.11716499/1	100	100	100	2e-43	944160
Blastocystis sp. subtype 2	Eukaryota	Blastocystis sp. subtype 2 isolate ZP-185 small subunit ribosomal RNA gene, partial sequence	gi|1727114401|gb|MN338077.1|	SRR1927149.7300385/2	100	100	100	2e-43	944160
Blastocystis sp. subtype 2	Eukaryota	Blastocystis sp. subtype 2 isolate L00855_Blast_ST2_97 small subunit ribosomal RNA gene, partial sequence	gi|1621051492|gb|MK801368.1|	SRR1927149.12148494/2	94	100	94	4e-40	944160
Blastocystis sp. subtype 2	Eukaryota	Blastocystis sp. subtype 2 isolate ZP-185 small subunit ribosomal RNA gene, partial sequence	gi|1727114401|gb|MN338077.1|	SRR1927149.9531358/2	94	100	94	4e-40	944160
Blastocystis sp. subtype 3	Eukaryota	Blastocystis sp. subtype 3 isolate L01020_Blast_ST3_99 small subunit ribosomal RNA gene, partial sequence	gi|1621051527|gb|MK801403.1|	SRR1927149.6194511/1	100	100	100	2e-43	944168
Blastocystis sp. subtype 3	Eukaryota	Blastocystis sp. subtype 3 isolate L01061_Blast_ST3_99 small subunit ribosomal RNA gene, partial sequence	gi|1621051533|gb|MK801409.1|	SRR1927149.7060732/1	100	100	100	2e-43	944168
Blastocystis sp. subtype 3	Eukaryota	Blastocystis sp. subtype 3 isolate L01061_Blast_ST3_99 small subunit ribosomal RNA gene, partial sequence	gi|1621051533|gb|MK801409.1|	SRR1927149.10077075/1	85	100	85	3e-35	944168
Blastocystis sp. subtype 3	Eukaryota	Blastocystis sp. subtype 3 isolate L01020_Blast_ST3_99 small subunit ribosomal RNA gene, partial sequence	gi|1621051527|gb|MK801403.1|	SRR1927149.2905933/2	100	100	100	2e-43	944168
Blastocystis sp. subtype 3	Eukaryota	Blastocystis sp. subtype 3 isolate L01061_Blast_ST3_99 small subunit ribosomal RNA gene, partial sequence	gi|1621051533|gb|MK801409.1|	SRR1927149.6522345/1	100	100	100	2e-43	944168
Blastocystis sp. subtype 3	Eukaryota	Blastocystis sp. subtype 3 isolate L01061_Blast_ST3_99 small subunit ribosomal RNA gene, partial sequence	gi|1621051533|gb|MK801409.1|	SRR1927149.13059961/2	90	100	90	6e-38	944168
Blastocystis sp. subtype 3	Eukaryota	Blastocystis sp. subtype 3 isolate L01061_Blast_ST3_99 small subunit ribosomal RNA gene, partial sequence	gi|1621051533|gb|MK801409.1|	SRR1927149.10077075/2	61	100	61	4e-22	944168
Blastocystis sp. subtype 3	Eukaryota	Blastocystis sp. subtype 3 isolate L01061_Blast_ST3_99 small subunit ribosomal RNA gene, partial sequence	gi|1621051533|gb|MK801409.1|	SRR1927149.6198043/2	100	99	100	9e-42	944168
Blastocystis sp. subtype 3	Eukaryota	Blastocystis sp. subtype 3 isolate L01061_Blast_ST3_99 small subunit ribosomal RNA gene, partial sequence	gi|1621051533|gb|MK801409.1|	SRR1927149.12356142/1	100	100	100	2e-43	944168
Chlamydomyzium dictyuchoides	Eukaryota	Chlamydomyzium sp. TYJ-2012 isolate LEV6508 5.8S ribosomal RNA gene and internal transcribed spacer 2, complete sequence; and 28S ribosomal RNA gene, partial sequence	gi|918464139|gb|KT257378.1|	SRR1927149.3496990/2	100	95.96	99	1e-35	1190596
Chlamydomyzium dictyuchoides	Eukaryota	Chlamydomyzium sp. TYJ-2012 isolate LEV6508 5.8S ribosomal RNA gene and internal transcribed spacer 2, complete sequence; and 28S ribosomal RNA gene, partial sequence	gi|918464139|gb|KT257378.1|	SRR1927149.738553/1	100	96.04	101	9e-37	1190596
Colletotrichum siamense	Eukaryota	Colletotrichum siamense isolate CMM3210 glyceraldehyde 3-phosphate dehydrogenase (GAPDH) gene, partial cds	gi|1566525667|gb|MF110879.1|	SRR1927149.8362358/2	74	97.06	68	2e-22	690259
Collodictyon triciliatum	Eukaryota	Collodictyon triciliatum isolate C_Arungen 18S ribosomal RNA gene, partial sequence; internal transcribed spacer 1, 5.8S ribosomal RNA gene, and internal transcribed spacer 2, complete sequence; and 28S ribosomal RNA gene, partial sequence	gi|1200177733|gb|MF039367.1|	SRR1927149.8142476/2	100	97.98	99	2e-39	190325
Collodictyon triciliatum	Eukaryota	Collodictyon triciliatum isolate C_Arungen 18S ribosomal RNA gene, partial sequence; internal transcribed spacer 1, 5.8S ribosomal RNA gene, and internal transcribed spacer 2, complete sequence; and 28S ribosomal RNA gene, partial sequence	gi|1200177733|gb|MF039367.1|	SRR1927149.13088032/1	99	97.98	99	2e-39	190325
Collodictyon triciliatum	Eukaryota	Collodictyon triciliatum isolate C_Arungen 18S ribosomal RNA gene, partial sequence; internal transcribed spacer 1, 5.8S ribosomal RNA gene, and internal transcribed spacer 2, complete sequence; and 28S ribosomal RNA gene, partial sequence	gi|1200177733|gb|MF039367.1|	SRR1927149.9551326/1	100	97.96	98	6e-39	190325
Collodictyon triciliatum	Eukaryota	Collodictyon triciliatum isolate C_Arungen 18S ribosomal RNA gene, partial sequence; internal transcribed spacer 1, 5.8S ribosomal RNA gene, and internal transcribed spacer 2, complete sequence; and 28S ribosomal RNA gene, partial sequence	gi|1200177733|gb|MF039367.1|	SRR1927149.4635123/1	100	98	100	4e-40	190325
Collodictyon triciliatum	Eukaryota	Collodictyon triciliatum isolate C_Arungen 18S ribosomal RNA gene, partial sequence; internal transcribed spacer 1, 5.8S ribosomal RNA gene, and internal transcribed spacer 2, complete sequence; and 28S ribosomal RNA gene, partial sequence	gi|1200177733|gb|MF039367.1|	SRR1927149.13047309/2	100	98	100	4e-40	190325
Collodictyon triciliatum	Eukaryota	Collodictyon triciliatum isolate C_Arungen 18S ribosomal RNA gene, partial sequence; internal transcribed spacer 1, 5.8S ribosomal RNA gene, and internal transcribed spacer 2, complete sequence; and 28S ribosomal RNA gene, partial sequence	gi|1200177733|gb|MF039367.1|	SRR1927149.6786336/2	100	98	100	4e-40	190325
Colponema edaphicum	Eukaryota	Colponema edaphicum strain Chukotka2008 18S ribosomal RNA gene, partial sequence; internal transcribed spacer 1, 5.8S ribosomal RNA gene, and internal transcribed spacer 2, complete sequence; and 28S ribosomal RNA gene, partial sequence	gi|567569634|gb|KF651068.1|	SRR1927149.13648337/2	99	94.95	99	6e-34	1432660
Colponema vietnamica	Eukaryota	Colponema vietnamica strain Colp-7a 28S ribosomal RNA gene, partial sequence	gi|567569841|gb|KF651081.1|	SRR1927149.5165746/1	96	95.83	96	5e-34	1492817
Colponema vietnamica	Eukaryota	Colponema vietnamica strain Colp-7a 28S ribosomal RNA gene, partial sequence	gi|567569841|gb|KF651081.1|	SRR1927149.11386332/1	95	95.79	95	2e-33	1492817
Corynebacterium sp. 3010	Bacteria	Corynebacterium sp. 3010 chromosome, complete genome	gi|1710407388|gb|CP038157.1|	SRR1927149.764409/1	60	96.67	60	3e-18	570374
Coscinodiscus wailesii	Eukaryota	Coscinodiscus wailesii isolate SKLMP_YG106 28S ribosomal RNA gene, partial sequence	gi|1377545678|gb|MG835776.1|	SRR1927149.6871628/2	100	95.4	87	6e-29	671091
Cynoglossus semilaevis	Eukaryota	PREDICTED: Cynoglossus semilaevis glyceraldehyde-3-phosphate dehydrogenase (gapdh), mRNA	gi|1389894259|ref|XM_008322753.3|	SRR1927149.1686957/2	68	95.24	63	4e-18	244447
Developayella elegans	Eukaryota	Developayella elegans strain CCAP1917/1 28S ribosomal RNA gene, partial sequence	gi|223029652|gb|FJ030882.1|	SRR1927149.4773053/2	100	96	100	9e-37	42750
Entamoeba histolytica	Eukaryota	E.histolytica rRNA	gi|415339|emb|X65163.1|	SRR1927149.13610674/2	100	98	100	4e-40	5759
Ereboglobus luteus	Bacteria	Ereboglobus luteus strain Ho45 chromosome	gi|1387286769|gb|CP023004.1|	SRR1927149.2164450/2	73	95.38	65	3e-19	1796921
Faecalibacterium prausnitzii	Bacteria	Faecalibacterium prausnitzii strain A2165 chromosome, complete genome	gi|1270542132|gb|CP022479.1|	SRR1927149.7508106/2	69	100	69	2e-26	853
Gloeochaete wittrockiana	Eukaryota	Gloeochaete wittrockiana strain SAG 46.84 28S ribosomal RNA gene, partial sequence	gi|238617599|gb|FJ973374.1|	SRR1927149.6210134/2	100	99	100	9e-42	38269
Gloeochaete wittrockiana	Eukaryota	Gloeochaete wittrockiana strain SAG 46.84 28S ribosomal RNA gene, partial sequence	gi|238617599|gb|FJ973374.1|	SRR1927149.10602578/1	100	98	100	4e-40	38269
Gloeochaete wittrockiana	Eukaryota	Gloeochaete wittrockiana strain SAG 46.84 28S ribosomal RNA gene, partial sequence	gi|238617599|gb|FJ973374.1|	SRR1927149.9955783/2	100	98.88	89	1e-35	38269
Lachnospiraceae bacterium GAM79	Bacteria	Lachnospiraceae bacterium GAM79 DNA, complete genome	gi|1394501677|dbj|AP018536.1|	SRR1927149.3062553/2	74	93.24	74	8e-21	2109691
Lactobacillus brevis	Bacteria	Lactobacillus brevis strain UCCLB521 chromosome, complete genome	gi|1680451523|gb|CP031208.1|	SRR1927149.4438438/2	63	90.62	64	4e-13	1580
Moritella viscosa	Bacteria	Moritella viscosa genome assembly MVIS1 ,chromosome : 1	gi|692309181|emb|LN554852.1|	SRR1927149.10846501/2	60	94.92	59	5e-16	80854
Neolimnia obscura	Eukaryota	Neolimnia obscura 28S ribosomal RNA gene, partial sequence	gi|425869873|gb|KC177772.1|	SRR1927149.10463203/1	100	96	100	3e-36	1262313
Neolimnia obscura	Eukaryota	Neolimnia obscura 28S ribosomal RNA gene, partial sequence	gi|425869873|gb|KC177772.1|	SRR1927149.1932834/1	100	96	100	3e-36	1262313
Phlyctis boliviensis	Eukaryota	Phlyctis boliviensis voucher 6443 18S small subunit ribosomal RNA gene, internal transcribed spacer 1, 5.8S ribosomal RNA gene, internal transcribed spacer 2, and 26S large subunit ribosomal RNA gene, complete sequence	gi|1547601492|gb|MK092332.1|	SRR1927149.10567998/2	66	96.97	66	2e-21	1983619
Pichia kudriavzevii	Eukaryota	Pichia kudriavzevii strain CY902 chromosome II	gi|1625773148|gb|CP039615.1|	SRR1927149.14380336/1	86	94.81	77	5e-24	4909
Plasmopara halstedii	Eukaryota	Plasmopara halstedii isolate Ph04-18 large subunit ribosomal RNA gene, partial sequence	gi|1535756177|gb|MK294560.1|	SRR1927149.6527917/2	100	94.12	102	6e-34	4781
Poteriospumella lacustris	Eukaryota	Poteriospumella lacustris strain JBC07 28S ribosomal RNA gene, partial sequence	gi|685431582|gb|KF697341.1|	SRR1927149.8840338/2	100	95.79	95	2e-33	1117027
Protodrilus purpureus	Eukaryota	Protodrilus purpureus 28S ribosomal RNA gene, partial sequence	gi|172053650|gb|EU418874.1|	SRR1927149.11644152/1	100	95	100	2e-34	152572
Rhizomastix bicoronata	Eukaryota	Rhizomastix bicoronata strain VELKA clone 12 small subunit ribosomal RNA gene, partial sequence	gi|944556503|gb|KP343638.1|	SRR1927149.9289677/2	100	99	100	9e-42	1745344
Rhizomastix bicoronata	Eukaryota	Rhizomastix bicoronata strain VELKA clone 12 small subunit ribosomal RNA gene, partial sequence	gi|944556503|gb|KP343638.1|	SRR1927149.12088283/2	100	99	100	9e-42	1745344
Rhizomastix bicoronata	Eukaryota	Rhizomastix bicoronata strain VELKA clone 12 small subunit ribosomal RNA gene, partial sequence	gi|944556503|gb|KP343638.1|	SRR1927149.5733879/1	86	100	86	1e-35	1745344
Rhizomastix bicoronata	Eukaryota	Rhizomastix bicoronata strain VELKA clone 12 small subunit ribosomal RNA gene, partial sequence	gi|944556503|gb|KP343638.1|	SRR1927149.326611/1	91	97.78	90	1e-34	1745344
Rhizomastix bicoronata	Eukaryota	Rhizomastix bicoronata strain VELKA clone 12 small subunit ribosomal RNA gene, partial sequence	gi|944556503|gb|KP343638.1|	SRR1927149.10882262/1	100	100	97	9e-42	1745344
Rhizomastix elongata	Eukaryota	Rhizomastix elongata strain VAVRH clone 8 small subunit ribosomal RNA gene, partial sequence	gi|944556500|gb|KP343635.1|	SRR1927149.4105311/1	99	93.94	99	7e-33	1745345
Rimostrombidium veniliae	Eukaryota	Rimostrombidium veniliae voucher LWW2007042901 alpha-tubulin gene, partial cds	gi|759083337|gb|KM221993.1|	SRR1927149.4950583/1	94	94.68	94	9e-32	702563
Seculamonas ecuadoriensis	Eukaryota	Seculamonas ecuadoriensis 18S ribosomal RNA gene, complete sequence	gi|75756145|gb|DQ190541.1|	SRR1927149.2502770/2	100	97.83	92	4e-35	221724
Sphaerastrum fockii	Eukaryota	Sphaerastrum fockii 28S ribosomal RNA gene, partial sequence	gi|61187370|gb|AY752991.1|	SRR1927149.7114737/1	100	97.65	85	9e-32	299901
Triticum aestivum	Eukaryota	Triticum aestivum isolate OTU1 small subunit ribosomal RNA gene, partial sequence	gi|1732217962|gb|MN388825.1|	SRR1927149.8330787/2	89	100	89	2e-37	4565
Ulva expansa	Eukaryota	Ulva expansa voucher UC2050480 small subunit ribosomal RNA gene, partial sequence; internal transcribed spacer 1, 5.8S ribosomal RNA gene, and internal transcribed spacer 2, complete sequence; and large subunit ribosomal RNA gene, partial sequence	gi|1444897086|gb|MH730161.1|	SRR1927149.13924108/2	100	98	100	4e-40	2293988
Ulva expansa	Eukaryota	Ulva expansa voucher UC2050480 small subunit ribosomal RNA gene, partial sequence; internal transcribed spacer 1, 5.8S ribosomal RNA gene, and internal transcribed spacer 2, complete sequence; and large subunit ribosomal RNA gene, partial sequence	gi|1444897086|gb|MH730161.1|	SRR1927149.2486242/1	100	99	100	9e-42	2293988
Ulva expansa	Eukaryota	Ulva expansa voucher UC2050480 small subunit ribosomal RNA gene, partial sequence; internal transcribed spacer 1, 5.8S ribosomal RNA gene, and internal transcribed spacer 2, complete sequence; and large subunit ribosomal RNA gene, partial sequence	gi|1444897086|gb|MH730161.1|	SRR1927149.12377316/2	100	99	100	9e-42	2293988
uncultured fungus	Eukaryota	Uncultured fungus gene for 5.8S rRNA, ITS2 and 28S rRNA, partial and complete sequence, OTU: Bi-F-652	gi|1374427859|dbj|LC324075.1|	SRR1927149.8150841/1	100	94	100	2e-33	175245
uncultured fungus	Eukaryota	Uncultured fungus gene for 5.8S rRNA, ITS2 and 28S rRNA, partial and complete sequence, OTU: Bi-F-679	gi|1374427877|dbj|LC324093.1|	SRR1927149.7970816/2	81	92.68	82	5e-23	175245
uncultured fungus	Eukaryota	Uncultured fungus gene for 5.8S rRNA, ITS2 and 28S rRNA, partial and complete sequence, OTU: Bi-F-652	gi|1374427859|dbj|LC324075.1|	SRR1927149.5827076/1	100	94	100	2e-33	175245
uncultured fungus	Eukaryota	Uncultured fungus gene for 5.8S rRNA, ITS2 and 28S rRNA, partial and complete sequence, OTU: Bi-F-652	gi|1374427859|dbj|LC324075.1|	SRR1927149.10334357/2	91	93.41	91	2e-28	175245
Zygoascus polysorbophila	Eukaryota	Zygoascus polysorbophila NRRL Y-27161 28S rRNA gene, partial sequence; from TYPE material	gi|1567268515|ref|NG_064312.1|	SRR1927149.8384972/2	100	95.92	98	1e-35	1912490
